# Supplementary material for: 4,10-Diall­yloxy-1,2,3,6b,7,8,9,12b-octa­hydro­perylene
Source: Acta Crystallogr Sect E Struct Rep Online. 2009 Dec 9;66(Pt 1):o96. doi: 10.1107/S160053680905243X (PMC2980038; doi:10.1107/S160053680905243X)
Supplement: Supplementary file 1 [file e-66-00o96-sup1.cif]

##############################################################################
###                                                                        ###
###        Electronic paper (Acta Crystallographica Section E)             ###
###                                                                        ###
##############################################################################
#                                                                            #
# This CIF contains the data in a paper accepted for publication in Acta     #
# Crystallographica Section E. It conforms to the requirements of Notes      #
# for Authors for Section E, and has been peer reviewed under the auspices   #
# of the IUCr Commission on Journals.                                        #
#                                                                            #
# Full details of the Crystallographic Information File format               #
# are given in the paper "The Crystallographic Information File (CIF):       #
# a New Standard Archive File for Crystallography" by S. R. Hall, F. H.      #
# Allen and I. D. Brown [Acta Cryst. (1991), A47, 655-685].                  #
#                                                                            #
# The current version of the core CIF dictionary is obtainable from          #
# ftp://ftp.iucr.org/pub/cif_core.dic. The current version number is 2.4.    #
#                                                                            #
# Software is freely available for graphical display of the structure(s) in  #
# this CIF.  For information consult the CIF home page http://www.iucr.org/  #
# cif/home.html                                                              #
#                                                                            #
# This file may be used for bona fide research purposes within the           #
# scientific community so long as proper attribution is given to the journal # 
# article from which it was obtained.                                        #
#                                                                            #
##############################################################################
                                             
data_global
_audit_creation_method     SHELXL-97
_journal_date_recd_electronic     2009-12-02
_journal_date_accepted     2009-12-06
_journal_name_full     'Acta Crystallographica, Section E'
_journal_year     2010
_journal_volume     66
_journal_issue      1
_journal_page_first     o96
_journal_page_last     o96
_journal_paper_category     QO
_journal_coeditor_code     HB5266
_publ_contact_author_name     ' Edward RT Tiekink '
_publ_contact_author_address
;
Department of Chemistry, University of Malaya,
50603 Kuala Lumpur, Malaysia
;
_publ_contact_author_email
;
edward.tiekink@gmail.com
;
_publ_contact_author_fax     ' +60 3 7967 4193 '
_publ_contact_author_phone     ' +60 3 7967 6775 '
_publ_section_title
;
4,10-Diallyloxy-1,2,3,6b,7,8,9,12b-octahydroperylene
;
loop_
    _publ_author_name
    _publ_author_footnote
    _publ_author_address
    'Smith, Terrill D.' .
;
Department of Chemistry, University of Texas at San Antonio,
One UTSA Circle, San Antonio, Texas 78249-0698, USA
;
    'Mahindaratne, Mathew P. D.' .
;
Department of Chemistry, University of Texas at San Antonio,
One UTSA Circle, San Antonio, Texas 78249-0698, USA
;
    'Penick, Mark A.' .
;
Department of Chemistry, University of Texas at San Antonio,
One UTSA Circle, San Antonio, Texas 78249-0698, USA
;
    'Negrete, George R.'
;
Additional correspondence author, e-mail: george.negrete@utsa.edu.
;
;
Department of Chemistry, University of Texas at San Antonio,
One UTSA Circle, San Antonio, Texas 78249-0698, USA
;
    'Daniels, Lee M.' .
;
Rigaku Americas Corporation, 9009 New Trails Drive,
The Woodlands, Texas 77381, USA
;
    'Tiekink, Edward R. T.' .
;
Department of Chemistry, University of Malaya,
50603 Kuala Lumpur, Malaysia
;
_publ_section_synopsis     .
data_I
_audit_creation_method     SHELXL-97
_chemical_name_systematic
;
4,10-Diallyloxy-1,2,3,6b,7,8,9,12b-octahydroperylene
;
_chemical_name_common     ?
_chemical_formula_moiety     'C26 H28 O2'
_chemical_formula_sum     'C26 H28 O2'
_chemical_formula_iupac     'C26 H28 O2'
_chemical_formula_weight     372.48
_chemical_melting_point     ?
_symmetry_cell_setting     monoclinic
_symmetry_space_group_name_H-M     'P 21'
_symmetry_space_group_name_Hall     'P 2yb '
loop_
    _symmetry_equiv_pos_as_xyz
    'x, y, z'
    '-x, y+1/2, -z'
_cell_length_a     4.58830(10)
_cell_length_b     14.9171(3)
_cell_length_c     13.9203(3)
_cell_angle_alpha     90
_cell_angle_beta     95.1530(10)
_cell_angle_gamma     90
_cell_volume     948.92(3)
_cell_formula_units_Z     2
_cell_measurement_reflns_used     8127
_cell_measurement_theta_min     6.7
_cell_measurement_theta_max     70.1
_cell_measurement_temperature     100(2)
_exptl_crystal_description     prism
_exptl_crystal_colour     colourless
_exptl_crystal_size_max     0.50
_exptl_crystal_size_mid     0.19
_exptl_crystal_size_min     0.11
_exptl_crystal_density_diffrn     1.304
_exptl_crystal_density_meas     ?
_exptl_crystal_density_method     'not measured'
_exptl_crystal_F_000     400
_exptl_absorpt_coefficient_mu     0.625
_exptl_absorpt_correction_type     'Multi-scan'
_exptl_absorpt_process_details     '(ABSCOR; Higashi, 1995)'
_exptl_absorpt_correction_T_min     0.745
_exptl_absorpt_correction_T_max     0.935
_exptl_special_details
;
;
_diffrn_ambient_temperature     100(2)
_diffrn_radiation_type     CuK\a
_diffrn_radiation_wavelength     1.54187
_diffrn_radiation_source     'fine-focus sealed tube'
_diffrn_radiation_monochromator     graphite
_diffrn_measurement_device_type     'Rigaku RAXIS RAPID'
_diffrn_measurement_method     'Profile data from \w scans'
_diffrn_detector_area_resol_mean     ?
_diffrn_reflns_number     8967
_diffrn_reflns_av_R_equivalents     0.039
_diffrn_reflns_av_sigmaI/netI     0.043
_diffrn_reflns_theta_min     6.7
_diffrn_reflns_theta_max     70.0
_diffrn_reflns_theta_full     70.0
_diffrn_measured_fraction_theta_max     0.952
_diffrn_measured_fraction_theta_full     0.952
_diffrn_reflns_limit_h_min     -4
_diffrn_reflns_limit_h_max     5
_diffrn_reflns_limit_k_min     -18
_diffrn_reflns_limit_k_max     17
_diffrn_reflns_limit_l_min     -16
_diffrn_reflns_limit_l_max     16
_diffrn_standards_number     0
_diffrn_standards_interval_count     0
_diffrn_standards_interval_time     ?
_diffrn_standards_decay_%     '< 1'
_refine_special_details
;
Refinement of <i>F</i>^2^ against ALL reflections. The weighted <i>R</i>-factor
<i>wR</i> and goodness of fit <i>S</i> are based on <i>F</i>^2^, conventional
<i>R</i>-factors <i>R</i> are based on <i>F</i>, with <i>F</i> set to zero for
negative <i>F</i>^2^. The threshold expression of <i>F</i>^2^ >
2\s(<i>F</i>^2^) is used only for calculating <i>R</i>-factors(gt) <i>etc</i>.
and is not relevant to the choice of reflections for refinement.
<i>R</i>-factors based on <i>F</i>^2^ are statistically about twice as large
as those based on <i>F</i>, and <i>R</i>- factors based on ALL data will be
even larger.
;
_reflns_number_total     3243
_reflns_number_gt     2616
_reflns_threshold_expression     'I>2\s(I)'
_refine_ls_structure_factor_coef     Fsqd
_refine_ls_matrix_type     full
_refine_ls_R_factor_all     0.051
_refine_ls_R_factor_gt     0.036
_refine_ls_wR_factor_gt     0.086
_refine_ls_wR_factor_ref     0.104
_refine_ls_goodness_of_fit_ref     1.26
_refine_ls_restrained_S_all     1.26
_refine_ls_number_reflns     3243
_refine_ls_number_parameters     254
_refine_ls_number_restraints     1
_refine_ls_hydrogen_treatment     constr
_refine_ls_weighting_scheme     calc
_refine_ls_weighting_details
         'calc w=1/[\s^2^(Fo^2^)+(0.0392P)^2^+0.0986P] where P=(Fo^2^+2Fc^2^)/3'
_atom_sites_solution_hydrogens     geom
_atom_sites_solution_primary     direct
_atom_sites_solution_secondary     difmap
_refine_ls_shift/su_max     ?
_refine_ls_shift/su_max_lt     0.001
_refine_ls_shift/su_mean     0.000
_refine_diff_density_max     0.21
_refine_diff_density_min     -0.19
_refine_ls_extinction_method     none
_refine_ls_extinction_coef     ?
_refine_ls_abs_structure_details     ?
loop_
    _atom_type_symbol
    _atom_type_description
    _atom_type_scat_dispersion_real
    _atom_type_scat_dispersion_imag
    _atom_type_scat_source
    'C' 'C' 0.0181 0.0091
                         'International Tables Vol C Tables 4.2.6.8 and 6.1.1.4'
    'H' 'H' 0.0000 0.0000
                         'International Tables Vol C Tables 4.2.6.8 and 6.1.1.4'
    'O' 'O' 0.0492 0.0322
                         'International Tables Vol C Tables 4.2.6.8 and 6.1.1.4'
_computing_data_collection     'CrystalClear (Rigaku/MSC, 2005)'
_computing_cell_refinement     'PROCESS-AUTO (Rigaku, 1998)'
_computing_data_reduction     'PROCESS-AUTO (Rigaku, 1998)'
_computing_structure_solution     'SHELXS97 (Sheldrick, 2008)'
_computing_structure_refinement     'SHELXL97 (Sheldrick, 2008)'
_computing_molecular_graphics     'DIAMOND (Brandenburg, 2006)'
_computing_publication_material     'publCIF (Westrip, 2009)'
loop_
    _atom_site_type_symbol
    _atom_site_label
    _atom_site_fract_x
    _atom_site_fract_y
    _atom_site_fract_z
    _atom_site_U_iso_or_equiv
    _atom_site_adp_type
    _atom_site_calc_flag
    _atom_site_refinement_flags
    _atom_site_occupancy
    _atom_site_disorder_assembly
    _atom_site_disorder_group
    O O1 1.0758(4) 0.14440(11) 1.29479(11) 0.0205(4) Uani d . 1 . .
    O O2 0.3720(4) 0.35698(11) 0.62545(11) 0.0209(4) Uani d . 1 . .
    C C1 1.1560(6) 0.14679(19) 1.49090(18) 0.0257(6) Uani d . 1 . .
    H H1A 1.0022 0.1804 1.4579 0.031 Uiso calc R 1 . .
    H H1B 1.1811 0.1471 1.5594 0.031 Uiso calc R 1 . .
    C C2 1.3344(6) 0.09973(17) 1.44171(18) 0.0215(6) Uani d . 1 . .
    H H2 1.4851 0.0671 1.4776 0.026 Uiso calc R 1 . .
    C C3 1.3204(6) 0.09320(16) 1.33434(16) 0.0185(6) Uani d . 1 . .
    H H3A 1.5030 0.1168 1.3110 0.022 Uiso calc R 1 . .
    H H3B 1.2979 0.0298 1.3140 0.022 Uiso calc R 1 . .
    C C4 1.0339(5) 0.15331(16) 1.19565(16) 0.0173(6) Uani d . 1 . .
    C C5 1.1684(5) 0.09822(16) 1.13154(17) 0.0182(6) Uani d . 1 . .
    H H5 1.2992 0.0521 1.1547 0.022 Uiso calc R 1 . .
    C C6 1.1068(5) 0.11230(16) 1.03333(17) 0.0179(5) Uani d . 1 . .
    H H6 1.2013 0.0758 0.9896 0.022 Uiso calc R 1 . .
    C C7 0.9124(5) 0.17770(15) 0.99632(17) 0.0146(5) Uani d . 1 . .
    C C8 0.7818(5) 0.23265(14) 1.06198(17) 0.0153(5) Uani d . 1 . .
    C C9 0.8430(5) 0.22077(15) 1.16185(18) 0.0161(5) Uani d . 1 . .
    C C10 0.7069(6) 0.28600(17) 1.22696(16) 0.0179(6) Uani d . 1 . .
    H H10A 0.7947 0.2781 1.2940 0.021 Uiso calc R 1 . .
    H H10B 0.4943 0.2742 1.2257 0.021 Uiso calc R 1 . .
    C C11 0.7571(6) 0.38257(16) 1.19372(17) 0.0226(6) Uani d . 1 . .
    H H11A 0.9626 0.3997 1.2129 0.027 Uiso calc R 1 . .
    H H11B 0.6291 0.4235 1.2270 0.027 Uiso calc R 1 . .
    C C12 0.6945(6) 0.39485(15) 1.08386(16) 0.0188(5) Uani d . 1 . .
    H H12A 0.8768 0.4137 1.0566 0.023 Uiso calc R 1 . .
    H H12B 0.5487 0.4433 1.0713 0.023 Uiso calc R 1 . .
    C C13 0.5781(6) 0.30864(14) 1.03188(16) 0.0148(6) Uani d . 1 . .
    H H13 0.3844 0.2946 1.0560 0.018 Uiso calc R 1 . .
    C C14 0.5266(5) 0.32240(15) 0.92412(18) 0.0153(6) Uani d . 1 . .
    C C15 0.3363(5) 0.38949(16) 0.88675(17) 0.0182(6) Uani d . 1 . .
    H H15 0.2430 0.4269 0.9300 0.022 Uiso calc R 1 . .
    C C16 0.2800(5) 0.40290(16) 0.78830(17) 0.0187(6) Uani d . 1 . .
    H H16 0.1519 0.4496 0.7648 0.022 Uiso calc R 1 . .
    C C17 0.4106(5) 0.34823(15) 0.72429(16) 0.0158(5) Uani d . 1 . .
    C C18 0.5998(5) 0.27982(16) 0.75910(16) 0.0160(5) Uani d . 1 . .
    C C19 0.6584(5) 0.26758(15) 0.85844(16) 0.0134(5) Uani d . 1 . .
    C C20 0.8599(6) 0.19078(16) 0.88847(17) 0.0168(6) Uani d . 1 . .
    H H20 1.0537 0.2044 0.8642 0.020 Uiso calc R 1 . .
    C C21 0.7403(6) 0.10527(16) 0.83550(16) 0.0199(6) Uani d . 1 . .
    H H21A 0.8787 0.0552 0.8506 0.024 Uiso calc R 1 . .
    H H21B 0.5510 0.0888 0.8596 0.024 Uiso calc R 1 . .
    C C22 0.6961(6) 0.11772(17) 0.72538(17) 0.0242(6) Uani d . 1 . .
    H H22A 0.8354 0.0786 0.6947 0.029 Uiso calc R 1 . .
    H H22B 0.4955 0.0985 0.7021 0.029 Uiso calc R 1 . .
    C C23 0.7414(6) 0.21513(15) 0.69392(17) 0.0189(6) Uani d . 1 . .
    H H23A 0.9535 0.2280 0.6960 0.023 Uiso calc R 1 . .
    H H23B 0.6556 0.2233 0.6267 0.023 Uiso calc R 1 . .
    C C24 0.1371(6) 0.41273(16) 0.58588(17) 0.0197(6) Uani d . 1 . .
    H H24A 0.1660 0.4749 0.6099 0.024 Uiso calc R 1 . .
    H H24B -0.0512 0.3903 0.6060 0.024 Uiso calc R 1 . .
    C C25 0.1309(6) 0.41135(16) 0.47868(17) 0.0216(6) Uani d . 1 . .
    H H25 -0.0200 0.4447 0.4437 0.026 Uiso calc R 1 . .
    C C26 0.3135(6) 0.36865(18) 0.42822(18) 0.0272(6) Uani d . 1 . .
    H H26A 0.4681 0.3344 0.4600 0.033 Uiso calc R 1 . .
    H H26B 0.2917 0.3718 0.3598 0.033 Uiso calc R 1 . .
loop_
    _atom_site_aniso_label
    _atom_site_aniso_U_11
    _atom_site_aniso_U_22
    _atom_site_aniso_U_33
    _atom_site_aniso_U_12
    _atom_site_aniso_U_13
    _atom_site_aniso_U_23
    O1 0.0198(10) 0.0258(10) 0.0154(8) 0.0072(8) -0.0006(7) 0.0045(7)
    O2 0.0214(11) 0.0219(10) 0.0190(9) 0.0062(8) -0.0009(8) 0.0030(8)
    C1 0.0292(17) 0.0258(14) 0.0209(13) 0.0025(12) -0.0032(11) 0.0019(11)
    C2 0.0180(15) 0.0208(13) 0.0246(14) 0.0024(11) -0.0037(11) 0.0041(11)
    C3 0.0169(15) 0.0165(12) 0.0213(14) 0.0006(10) -0.0031(11) 0.0025(11)
    C4 0.0160(15) 0.0191(13) 0.0165(12) -0.0034(11) -0.0006(11) 0.0021(11)
    C5 0.0178(15) 0.0157(12) 0.0207(13) 0.0033(11) 0.0001(11) 0.0027(10)
    C6 0.0175(15) 0.0133(12) 0.0233(13) 0.0004(10) 0.0033(10) -0.0049(10)
    C7 0.0140(15) 0.0111(12) 0.0185(12) -0.0015(9) -0.0010(10) -0.0023(10)
    C8 0.0130(14) 0.0132(13) 0.0194(13) -0.0012(10) -0.0004(11) -0.0008(10)
    C9 0.0121(15) 0.0144(13) 0.0219(13) -0.0025(10) 0.0023(11) -0.0005(10)
    C10 0.0202(15) 0.0156(13) 0.0176(13) 0.0019(11) 0.0001(11) -0.0031(10)
    C11 0.0311(17) 0.0133(13) 0.0229(14) -0.0047(11) -0.0001(12) -0.0038(10)
    C12 0.0231(15) 0.0118(12) 0.0213(12) -0.0007(10) 0.0013(10) -0.0018(9)
    C13 0.0142(15) 0.0135(13) 0.0172(13) -0.0015(9) 0.0041(10) -0.0013(9)
    C14 0.0127(15) 0.0148(12) 0.0186(12) -0.0029(10) 0.0023(10) 0.0017(10)
    C15 0.0181(15) 0.0156(12) 0.0212(13) 0.0008(10) 0.0030(11) 0.0001(10)
    C16 0.0172(15) 0.0155(13) 0.0228(14) 0.0027(10) -0.0008(11) 0.0017(11)
    C17 0.0161(16) 0.0144(13) 0.0165(12) -0.0025(10) -0.0011(10) 0.0024(10)
    C18 0.0140(14) 0.0130(12) 0.0209(12) -0.0004(10) 0.0018(10) -0.0007(10)
    C19 0.0111(13) 0.0099(12) 0.0190(12) -0.0054(10) -0.0002(10) 0.0016(10)
    C20 0.0144(15) 0.0138(13) 0.0223(14) -0.0007(10) 0.0016(11) 0.0001(10)
    C21 0.0262(16) 0.0121(12) 0.0213(13) -0.0006(11) 0.0015(11) -0.0030(10)
    C22 0.0333(17) 0.0180(14) 0.0205(13) 0.0015(11) -0.0022(12) -0.0020(10)
    C23 0.0215(16) 0.0155(13) 0.0194(13) 0.0022(10) 0.0011(11) 0.0001(10)
    C24 0.0205(16) 0.0178(12) 0.0203(13) 0.0032(11) -0.0006(11) 0.0026(11)
    C25 0.0254(17) 0.0178(13) 0.0208(13) -0.0006(11) -0.0022(11) 0.0022(10)
    C26 0.0311(17) 0.0282(15) 0.0210(13) 0.0008(12) -0.0042(11) -0.0003(11)
_geom_special_details
;
All s.u.'s (except the s.u. in the dihedral angle between two l.s. planes) are
estimated using the full covariance matrix. The cell s.u.'s are taken into
account individually in the estimation of s.u.'s in distances, angles and
torsion angles; correlations between s.u.'s in cell parameters are only used
when they are defined by crystal symmetry. An approximate (isotropic)
treatment of cell s.u.'s is used for estimating s.u.'s involving l.s. planes.
;
loop_
    _geom_bond_atom_site_label_1
    _geom_bond_atom_site_label_2
    _geom_bond_site_symmetry_2
    _geom_bond_distance
    _geom_bond_publ_flag
    O1 C4 . 1.383(3) ?
    O1 C3 . 1.427(3) ?
    O2 C17 . 1.378(3) ?
    O2 C24 . 1.432(3) ?
    C1 C2 . 1.316(3) ?
    C1 H1A . 0.9500 ?
    C1 H1B . 0.9500 ?
    C2 C3 . 1.493(3) ?
    C2 H2 . 0.9500 ?
    C3 H3A . 0.9900 ?
    C3 H3B . 0.9900 ?
    C4 C9 . 1.388(3) ?
    C4 C5 . 1.397(3) ?
    C5 C6 . 1.387(3) ?
    C5 H5 . 0.9500 ?
    C6 C7 . 1.389(3) ?
    C6 H6 . 0.9500 ?
    C7 C8 . 1.402(3) ?
    C7 C20 . 1.512(3) ?
    C8 C9 . 1.405(3) ?
    C8 C13 . 1.504(3) ?
    C9 C10 . 1.503(3) ?
    C10 C11 . 1.537(3) ?
    C10 H10A . 0.9900 ?
    C10 H10B . 0.9900 ?
    C11 C12 . 1.541(3) ?
    C11 H11A . 0.9900 ?
    C11 H11B . 0.9900 ?
    C12 C13 . 1.547(3) ?
    C12 H12A . 0.9900 ?
    C12 H12B . 0.9900 ?
    C13 C14 . 1.511(3) ?
    C13 H13 . 1.0000 ?
    C14 C15 . 1.398(3) ?
    C14 C19 . 1.403(3) ?
    C15 C16 . 1.386(3) ?
    C15 H15 . 0.9500 ?
    C16 C17 . 1.383(3) ?
    C16 H16 . 0.9500 ?
    C17 C18 . 1.398(3) ?
    C18 C19 . 1.397(3) ?
    C18 C23 . 1.511(3) ?
    C19 C20 . 1.508(3) ?
    C20 C21 . 1.549(3) ?
    C20 H20 . 1.0000 ?
    C21 C22 . 1.539(3) ?
    C21 H21A . 0.9900 ?
    C21 H21B . 0.9900 ?
    C22 C23 . 1.537(3) ?
    C22 H22A . 0.9900 ?
    C22 H22B . 0.9900 ?
    C23 H23A . 0.9900 ?
    C23 H23B . 0.9900 ?
    C24 C25 . 1.490(3) ?
    C24 H24A . 0.9900 ?
    C24 H24B . 0.9900 ?
    C25 C26 . 1.306(3) ?
    C25 H25 . 0.9500 ?
    C26 H26A . 0.9500 ?
    C26 H26B . 0.9500 ?
loop_
    _geom_angle_atom_site_label_1
    _geom_angle_atom_site_label_2
    _geom_angle_atom_site_label_3
    _geom_angle_site_symmetry_1
    _geom_angle_site_symmetry_3
    _geom_angle
    _geom_angle_publ_flag
    C4 O1 C3 . . 118.08(18) ?
    C17 O2 C24 . . 117.67(18) ?
    C2 C1 H1A . . 120.0 ?
    C2 C1 H1B . . 120.0 ?
    H1A C1 H1B . . 120.0 ?
    C1 C2 C3 . . 125.6(2) ?
    C1 C2 H2 . . 117.2 ?
    C3 C2 H2 . . 117.2 ?
    O1 C3 C2 . . 108.2(2) ?
    O1 C3 H3A . . 110.1 ?
    C2 C3 H3A . . 110.1 ?
    O1 C3 H3B . . 110.1 ?
    C2 C3 H3B . . 110.1 ?
    H3A C3 H3B . . 108.4 ?
    O1 C4 C9 . . 115.8(2) ?
    O1 C4 C5 . . 123.5(2) ?
    C9 C4 C5 . . 120.8(2) ?
    C6 C5 C4 . . 118.5(2) ?
    C6 C5 H5 . . 120.7 ?
    C4 C5 H5 . . 120.7 ?
    C5 C6 C7 . . 122.6(2) ?
    C5 C6 H6 . . 118.7 ?
    C7 C6 H6 . . 118.7 ?
    C6 C7 C8 . . 117.8(2) ?
    C6 C7 C20 . . 119.9(2) ?
    C8 C7 C20 . . 122.2(2) ?
    C7 C8 C9 . . 120.8(2) ?
    C7 C8 C13 . . 123.4(2) ?
    C9 C8 C13 . . 115.8(2) ?
    C4 C9 C8 . . 119.4(2) ?
    C4 C9 C10 . . 123.3(2) ?
    C8 C9 C10 . . 117.3(2) ?
    C9 C10 C11 . . 110.1(2) ?
    C9 C10 H10A . . 109.6 ?
    C11 C10 H10A . . 109.6 ?
    C9 C10 H10B . . 109.6 ?
    C11 C10 H10B . . 109.6 ?
    H10A C10 H10B . . 108.2 ?
    C10 C11 C12 . . 112.98(19) ?
    C10 C11 H11A . . 109.0 ?
    C12 C11 H11A . . 109.0 ?
    C10 C11 H11B . . 109.0 ?
    C12 C11 H11B . . 109.0 ?
    H11A C11 H11B . . 107.8 ?
    C11 C12 C13 . . 113.02(18) ?
    C11 C12 H12A . . 109.0 ?
    C13 C12 H12A . . 109.0 ?
    C11 C12 H12B . . 109.0 ?
    C13 C12 H12B . . 109.0 ?
    H12A C12 H12B . . 107.8 ?
    C8 C13 C14 . . 114.61(19) ?
    C8 C13 C12 . . 108.44(19) ?
    C14 C13 C12 . . 111.59(18) ?
    C8 C13 H13 . . 107.3 ?
    C14 C13 H13 . . 107.3 ?
    C12 C13 H13 . . 107.3 ?
    C15 C14 C19 . . 117.8(2) ?
    C15 C14 C13 . . 120.2(2) ?
    C19 C14 C13 . . 122.0(2) ?
    C16 C15 C14 . . 121.7(2) ?
    C16 C15 H15 . . 119.1 ?
    C14 C15 H15 . . 119.1 ?
    C17 C16 C15 . . 119.9(2) ?
    C17 C16 H16 . . 120.0 ?
    C15 C16 H16 . . 120.0 ?
    O2 C17 C16 . . 124.3(2) ?
    O2 C17 C18 . . 115.8(2) ?
    C16 C17 C18 . . 119.9(2) ?
    C19 C18 C17 . . 119.8(2) ?
    C19 C18 C23 . . 117.1(2) ?
    C17 C18 C23 . . 123.0(2) ?
    C18 C19 C14 . . 120.9(2) ?
    C18 C19 C20 . . 115.6(2) ?
    C14 C19 C20 . . 123.5(2) ?
    C19 C20 C7 . . 114.37(19) ?
    C19 C20 C21 . . 108.16(19) ?
    C7 C20 C21 . . 112.61(18) ?
    C19 C20 H20 . . 107.1 ?
    C7 C20 H20 . . 107.1 ?
    C21 C20 H20 . . 107.1 ?
    C22 C21 C20 . . 112.59(18) ?
    C22 C21 H21A . . 109.1 ?
    C20 C21 H21A . . 109.1 ?
    C22 C21 H21B . . 109.1 ?
    C20 C21 H21B . . 109.1 ?
    H21A C21 H21B . . 107.8 ?
    C23 C22 C21 . . 112.9(2) ?
    C23 C22 H22A . . 109.0 ?
    C21 C22 H22A . . 109.0 ?
    C23 C22 H22B . . 109.0 ?
    C21 C22 H22B . . 109.0 ?
    H22A C22 H22B . . 107.8 ?
    C18 C23 C22 . . 110.9(2) ?
    C18 C23 H23A . . 109.5 ?
    C22 C23 H23A . . 109.5 ?
    C18 C23 H23B . . 109.5 ?
    C22 C23 H23B . . 109.5 ?
    H23A C23 H23B . . 108.1 ?
    O2 C24 C25 . . 108.87(19) ?
    O2 C24 H24A . . 109.9 ?
    C25 C24 H24A . . 109.9 ?
    O2 C24 H24B . . 109.9 ?
    C25 C24 H24B . . 109.9 ?
    H24A C24 H24B . . 108.3 ?
    C26 C25 C24 . . 126.1(2) ?
    C26 C25 H25 . . 116.9 ?
    C24 C25 H25 . . 116.9 ?
    C25 C26 H26A . . 120.0 ?
    C25 C26 H26B . . 120.0 ?
    H26A C26 H26B . . 120.0 ?
loop_
    _geom_torsion_atom_site_label_1
    _geom_torsion_atom_site_label_2
    _geom_torsion_atom_site_label_3
    _geom_torsion_atom_site_label_4
    _geom_torsion_site_symmetry_1
    _geom_torsion_site_symmetry_2
    _geom_torsion_site_symmetry_3
    _geom_torsion_site_symmetry_4
    _geom_torsion
    _geom_torsion_publ_flag
    C4 O1 C3 C2 . . . . 175.20(19) ?
    C1 C2 C3 O1 . . . . -1.7(4) ?
    C3 O1 C4 C9 . . . . -164.3(2) ?
    C3 O1 C4 C5 . . . . 16.6(3) ?
    O1 C4 C5 C6 . . . . 179.0(2) ?
    C9 C4 C5 C6 . . . . -0.1(3) ?
    C4 C5 C6 C7 . . . . -1.3(4) ?
    C5 C6 C7 C8 . . . . 1.8(4) ?
    C5 C6 C7 C20 . . . . 178.7(2) ?
    C6 C7 C8 C9 . . . . -0.9(3) ?
    C20 C7 C8 C9 . . . . -177.7(2) ?
    C6 C7 C8 C13 . . . . 177.2(2) ?
    C20 C7 C8 C13 . . . . 0.3(3) ?
    O1 C4 C9 C8 . . . . -178.18(19) ?
    C5 C4 C9 C8 . . . . 0.9(3) ?
    O1 C4 C9 C10 . . . . 5.0(3) ?
    C5 C4 C9 C10 . . . . -175.9(2) ?
    C7 C8 C9 C4 . . . . -0.4(3) ?
    C13 C8 C9 C4 . . . . -178.7(2) ?
    C7 C8 C9 C10 . . . . 176.6(2) ?
    C13 C8 C9 C10 . . . . -1.6(3) ?
    C4 C9 C10 C11 . . . . 128.2(2) ?
    C8 C9 C10 C11 . . . . -48.6(3) ?
    C9 C10 C11 C12 . . . . 45.6(3) ?
    C10 C11 C12 C13 . . . . 3.3(3) ?
    C7 C8 C13 C14 . . . . -0.7(3) ?
    C9 C8 C13 C14 . . . . 177.4(2) ?
    C7 C8 C13 C12 . . . . -126.1(2) ?
    C9 C8 C13 C12 . . . . 52.0(3) ?
    C11 C12 C13 C8 . . . . -51.3(3) ?
    C11 C12 C13 C14 . . . . -178.5(2) ?
    C8 C13 C14 C15 . . . . 178.5(2) ?
    C12 C13 C14 C15 . . . . -57.8(3) ?
    C8 C13 C14 C19 . . . . 0.5(3) ?
    C12 C13 C14 C19 . . . . 124.2(2) ?
    C19 C14 C15 C16 . . . . -0.7(3) ?
    C13 C14 C15 C16 . . . . -178.8(2) ?
    C14 C15 C16 C17 . . . . 0.9(4) ?
    C24 O2 C17 C16 . . . . -13.9(3) ?
    C24 O2 C17 C18 . . . . 167.3(2) ?
    C15 C16 C17 O2 . . . . -179.0(2) ?
    C15 C16 C17 C18 . . . . -0.2(4) ?
    O2 C17 C18 C19 . . . . 178.24(19) ?
    C16 C17 C18 C19 . . . . -0.7(3) ?
    O2 C17 C18 C23 . . . . -3.5(3) ?
    C16 C17 C18 C23 . . . . 177.5(2) ?
    C17 C18 C19 C14 . . . . 0.9(3) ?
    C23 C18 C19 C14 . . . . -177.4(2) ?
    C17 C18 C19 C20 . . . . 178.7(2) ?
    C23 C18 C19 C20 . . . . 0.4(3) ?
    C15 C14 C19 C18 . . . . -0.2(3) ?
    C13 C14 C19 C18 . . . . 177.9(2) ?
    C15 C14 C19 C20 . . . . -177.9(2) ?
    C13 C14 C19 C20 . . . . 0.2(3) ?
    C18 C19 C20 C7 . . . . -178.4(2) ?
    C14 C19 C20 C7 . . . . -0.6(3) ?
    C18 C19 C20 C21 . . . . -52.0(3) ?
    C14 C19 C20 C21 . . . . 125.8(2) ?
    C6 C7 C20 C19 . . . . -176.4(2) ?
    C8 C7 C20 C19 . . . . 0.3(3) ?
    C6 C7 C20 C21 . . . . 59.6(3) ?
    C8 C7 C20 C21 . . . . -123.7(2) ?
    C19 C20 C21 C22 . . . . 54.4(3) ?
    C7 C20 C21 C22 . . . . -178.2(2) ?
    C20 C21 C22 C23 . . . . -7.6(3) ?
    C19 C18 C23 C22 . . . . 48.7(3) ?
    C17 C18 C23 C22 . . . . -129.6(2) ?
    C21 C22 C23 C18 . . . . -42.6(3) ?
    C17 O2 C24 C25 . . . . -178.87(19) ?
    O2 C24 C25 C26 . . . . -1.8(4) ?
loop_
    _geom_hbond_atom_site_label_D
    _geom_hbond_atom_site_label_H
    _geom_hbond_atom_site_label_A
    _geom_hbond_site_symmetry_A
    _geom_hbond_distance_DH
    _geom_hbond_distance_HA
    _geom_hbond_distance_DA
    _geom_hbond_angle_DHA
    C13 H13 Cg1 1_455 1.00 2.78 3.671(3) 148
    C20 H20 Cg4 1_655 1.00 2.82 3.702(3) 148
