# Supplementary material for: 4,10-Diall­yloxy-1,2,3,6b,7,8,9,12b-octa­hydro­perylene
Source: Acta Crystallogr Sect E Struct Rep Online. 2009 Dec 9;66(Pt 1):o96. doi: 10.1107/S160053680905243X (PMC2980038; doi:10.1107/S160053680905243X)
Supplement: Supplementary file 2 [file e-66-00o96-Isup2.hkl]

#
# h,k,l, Fc-squared, Fo-squared, sigma(Fo-squared) and status flag
#
data_I
_shelx_title '  User-defined'
_shelx_refln_list_code          4
_shelx_F_calc_maximum      124.80
_exptl_crystal_F_000       400.00
_reflns_d_resolution_high  0.8204
 
loop_
 _symmetry_equiv_pos_as_xyz
 'x, y, z'
 '-x, y+1/2, -z'
 
_cell_length_a     4.5883
_cell_length_b    14.9171
_cell_length_c    13.9203
_cell_angle_alpha  90.000
_cell_angle_beta   95.153
_cell_angle_gamma  90.000
 
_shelx_F_squared_multiplier     1.000
 
loop_
 _refln_index_h
 _refln_index_k
 _refln_index_l
 _refln_F_squared_calc
 _refln_F_squared_meas
 _refln_F_squared_sigma
 _refln_observed_status
   1 -17   0        8.80       15.35      3.13 o
   0 -16   0      336.58      352.27     15.39 o
   1 -16   0        8.18        4.09      3.98 o
   2 -16   0       61.64       78.23      5.14 o
   1 -15   0      120.31      118.77      5.28 o
   2 -15   0       88.90       87.02      4.78 o
   3 -15   0       56.39       80.01      3.33 o
   0 -14   0       18.64       24.81      4.83 o
   1 -14   0        3.08        5.34      2.50 o
   2 -14   0       29.08       28.98      3.64 o
   3 -14   0        0.84        0.87      1.84 o
   1 -13   0       92.76       91.68      5.49 o
   2 -13   0        0.93        1.03      1.97 o
   3 -13   0       36.07       43.43      3.68 o
   0 -12   0       14.98       19.84      4.18 o
   1 -12   0      123.50      126.56      6.31 o
   2 -12   0       81.00       76.61      4.42 o
   3 -12   0       99.64      108.60      5.90 o
   4 -12   0      133.61      145.36      7.68 o
   1 -11   0      244.65      222.16      8.31 o
   2 -11   0      280.68      274.34      8.58 o
   3 -11   0       41.09       47.27      3.71 o
   0 -10   0      674.06      662.22     14.20 o
   1 -10   0       72.82       73.26      2.87 o
   2 -10   0      394.47      364.68     10.32 o
   3 -10   0      266.08      288.13     10.37 o
   1  -9   0       53.21       51.61      1.74 o
   2  -9   0       59.89       57.93      3.78 o
   3  -9   0      339.18      342.21     10.62 o
   0  -8   0      545.74      553.11      8.68 o
   1  -8   0      280.09      248.01      3.30 o
   2  -8   0      450.25      453.09      9.68 o
   3  -8   0      301.06      314.28     10.86 o
   1  -7   0       42.65       41.99      1.15 o
   2  -7   0     2548.85     2596.07     38.10 o
   3  -7   0      304.90      307.31      8.48 o
   0  -6   0     1172.71     1177.50     17.83 o
   1  -6   0       14.00       15.14      0.80 o
   2  -6   0     1689.65     1638.80     36.10 o
   3  -6   0       21.09       21.68      2.44 o
   1  -5   0     1178.27     1164.43     12.67 o
   2  -5   0      893.65      922.83     14.92 o
   3  -5   0      140.39      136.79      4.74 o
   0  -4   0    11416.39    11181.56    214.36 o
   1  -4   0     5016.73     5239.34     62.15 o
   2  -4   0       86.08       85.99      1.55 o
   3  -4   0      265.77      275.82      7.45 o
   1  -3   0     7707.52     7602.44    118.64 o
   2  -3   0      225.52      203.69      2.82 o
   3  -3   0      250.86      262.23      9.43 o
   1  -2   0     4958.13     5183.34     54.78 o
   2  -2   0       28.65       26.59      0.84 o
   3  -2   0      111.08      113.12      2.98 o
   1  -1   0      549.71      549.52      5.92 o
   2  -1   0       86.97       93.54      1.51 o
   3  -1   0      230.89      252.80      5.00 o
   1   0   0       17.32       17.52      0.54 o
   2   0   0     1418.16     1449.52     18.51 o
   3   0   0      106.30      108.42      4.15 o
   1   1   0      549.82      534.02      5.71 o
   2   1   0       87.05       91.18      1.58 o
   3   1   0      230.86      244.81      7.93 o
   5   1   0       62.02       29.08      4.81 o
   1   2   0     4957.91     5148.21     71.27 o
   2   2   0       28.67       25.81      0.89 o
   3   2   0      111.08      116.21      8.32 o
   4   2   0        5.43        3.57      3.96 o
   5   2   0       41.08       31.10      5.16 o
   1   3   0     7707.67     7758.06    106.75 o
   2   3   0      225.48      200.59      2.91 o
   3   3   0      250.89      269.90     13.55 o
   4   3   0        3.59        2.55      3.70 o
   5   3   0      191.63      177.38     10.32 o
   0   4   0    11416.53    11089.28    410.40 o
   1   4   0     5016.86     5287.87     69.68 o
   2   4   0       86.07       87.53      1.85 o
   3   4   0      265.76      282.67     14.44 o
   4   4   0       44.37       55.40     10.90 o
   5   4   0      142.24      131.77     11.59 o
   1   5   0     1178.20     1176.69     16.43 o
   2   5   0      893.67      889.68     13.42 o
   3   5   0      140.39      143.57      9.64 o
   4   5   0        8.96        6.18      6.65 o
   5   5   0       23.58       19.01      4.00 o
   0   6   0     1172.69     1130.46     32.84 o
   1   6   0       14.04       16.31      0.99 o
   2   6   0     1689.70     1589.56     25.82 o
   3   6   0       21.09       21.71      5.04 o
   4   6   0        1.72        0.05      2.93 o
   5   6   0       30.41       30.32      4.36 o
   1   7   0       42.67       43.08      1.32 o
   2   7   0     2548.74     2495.69     52.81 o
   3   7   0      304.86      309.80     16.06 o
   4   7   0       12.33       14.14      9.73 o
   5   7   0       64.02       63.81      5.17 o
   0   8   0      545.77      519.93      9.95 o
   1   8   0      280.13      234.67      5.23 o
   2   8   0      450.37      445.68     24.12 o
   3   8   0      301.16      309.05     16.48 o
   4   8   0        8.54        6.51      5.17 o
   1   9   0       53.22       51.59      1.85 o
   2   9   0       59.90       55.55      4.18 o
   3   9   0      339.05      334.23     21.57 o
   4   9   0       15.76       13.44      4.11 o
   0  10   0      674.06      651.91     18.75 o
   1  10   0       72.83       69.96      3.27 o
   2  10   0      394.48      392.35     17.97 o
   3  10   0      266.17      286.94     19.64 o
   4  10   0       26.43       28.98      3.75 o
   1  11   0      244.63      223.80      6.79 o
   2  11   0      280.66      304.83     15.95 o
   3  11   0       41.05       46.75      7.00 o
   4  11   0       52.80       53.00      3.62 o
   0  12   0       14.98       11.54      4.42 o
   1  12   0      123.55      118.87      9.11 o
   2  12   0       81.05       83.20      8.14 o
   3  12   0       99.66      110.12      5.82 o
   4  12   0      133.59      143.50      9.61 o
   1  13   0       92.74       90.04      8.22 o
   2  13   0        0.94        0.31      4.27 o
   3  13   0       36.05       41.49      4.20 o
   0  14   0       18.67        8.11      7.70 o
   1  14   0        3.08        4.37      5.85 o
   2  14   0       29.07       24.70      5.14 o
   3  14   0        0.84        0.27      0.91 o
   1  15   0      120.31      105.79      8.61 o
   2  15   0       88.93       76.73      7.02 o
   3  15   0       56.40       72.21      7.16 o
   1  16   0        8.20       -0.06      4.05 o
   2  16   0       61.61       53.72      5.12 o
   0 -18   1      167.44      192.16      9.37 o
  -1 -17   1       23.07       25.77      5.45 o
   0 -17   1       79.84       89.70      4.18 o
   1 -17   1       67.41       64.72      5.82 o
  -2 -16   1        8.66        9.17      3.11 o
  -1 -16   1       95.94       98.55      7.09 o
   0 -16   1       90.09       94.75      6.82 o
   1 -16   1       75.70       68.19      4.14 o
   2 -16   1        4.89        5.88      1.66 o
  -3 -15   1       10.91       11.66      5.61 o
  -2 -15   1      170.89      179.13      6.71 o
  -1 -15   1      139.27      141.76      9.16 o
   0 -15   1      153.18      152.73      8.99 o
   1 -15   1       45.72       43.09      3.55 o
   2 -15   1       16.64       19.30      4.26 o
   3 -15   1       16.82       17.20      1.86 o
  -3 -14   1       46.83       57.54      3.92 o
  -2 -14   1        6.44        9.33      2.66 o
  -1 -14   1       11.20        7.62      4.03 o
   0 -14   1      454.86      448.27     14.04 o
   1 -14   1       19.36       16.74      4.35 o
   2 -14   1        2.29        2.46      3.26 o
   3 -14   1       75.18       75.10      6.16 o
  -3 -13   1       12.28        6.99      5.61 o
  -2 -13   1        2.02        0.95      1.94 o
  -1 -13   1        2.59        2.82      1.99 o
   0 -13   1      540.82      538.45     16.08 o
   1 -13   1       69.70       64.73      4.12 o
   2 -13   1       29.35       37.19      6.81 o
   3 -13   1       33.46       33.20      4.27 o
  -4 -12   1       75.87       76.56      5.55 o
  -3 -12   1      378.76      394.08     10.14 o
  -2 -12   1       16.75       14.36      3.26 o
  -1 -12   1     1088.39     1110.21     25.28 o
   0 -12   1       34.13       37.16      5.21 o
   1 -12   1       18.75       20.09      3.38 o
   2 -12   1       29.23       29.28      5.29 o
   3 -12   1       16.24       17.94      5.07 o
  -4 -11   1      461.19      460.02     22.16 o
  -3 -11   1       58.10       62.73      4.87 o
  -2 -11   1      595.66      613.17     15.84 o
  -1 -11   1       78.67       74.33      4.13 o
   0 -11   1       33.10       45.93      5.48 o
   1 -11   1       23.24       25.28      4.46 o
   2 -11   1       42.78       49.23      4.04 o
   3 -11   1        8.40       11.17      3.93 o
  -3 -10   1      120.53      123.79      6.81 o
  -2 -10   1       63.55       64.59      5.85 o
  -1 -10   1       32.62       34.73      2.39 o
   0 -10   1      357.40      356.98      6.52 o
   1 -10   1      162.08      152.12      5.32 o
   2 -10   1       44.25       54.22      7.51 o
   3 -10   1       36.43       42.26      5.53 o
  -3  -9   1      284.17      280.70      9.34 o
  -2  -9   1       78.38       92.22     10.04 o
  -1  -9   1      292.36      295.87      4.07 o
   0  -9   1      106.52       92.99      2.11 o
   1  -9   1      253.45      260.53      4.11 o
   2  -9   1      278.26      291.76     11.47 o
   3  -9   1        4.38        5.92      2.80 o
  -3  -8   1     2378.75     2359.53     53.65 o
  -2  -8   1       81.41       79.16      3.16 o
  -1  -8   1     1480.27     1400.53     18.61 o
   0  -8   1      136.44      130.98      2.94 o
   1  -8   1      105.80      105.76      1.96 o
   2  -8   1      131.55      127.39      9.68 o
   3  -8   1       14.43       16.01      2.57 o
  -4  -7   1        9.50        7.65      3.48 o
  -3  -7   1      697.89      708.60     16.54 o
  -2  -7   1      579.67      558.28      9.48 o
  -1  -7   1      117.86      125.02      2.25 o
   0  -7   1      237.76      229.19      2.79 o
   1  -7   1       71.93       75.19      1.36 o
   2  -7   1       98.57       97.82      3.43 o
   3  -7   1       12.86       13.98      2.40 o
  -4  -6   1        3.34        3.49      3.03 o
  -3  -6   1      159.87      168.31      6.12 o
  -2  -6   1     1256.49     1277.73     19.83 o
  -1  -6   1      140.32      132.62      2.03 o
   0  -6   1       32.80       32.45      0.79 o
   1  -6   1     1729.78     1739.89     18.36 o
   2  -6   1      271.75      277.11      4.68 o
   3  -6   1       40.87       44.11      3.36 o
  -4  -5   1        9.13        8.11      3.88 o
  -3  -5   1       82.12       90.52      5.13 o
  -2  -5   1     1610.31     1615.16     24.32 o
  -1  -5   1     1190.29     1150.21     12.57 o
   0  -5   1      105.17       97.12      1.34 o
   1  -5   1      662.22      671.18      6.24 o
   2  -5   1     1070.27     1099.75     16.94 o
   3  -5   1       55.33       60.33      2.94 o
  -4  -4   1      175.27      187.51     11.23 o
  -3  -4   1      261.37      261.40      9.73 o
  -2  -4   1      941.72      984.61     12.75 o
  -1  -4   1      317.42      290.62      5.08 o
   0  -4   1      679.46      653.06      6.39 o
   1  -4   1      341.32      348.65      3.07 o
   2  -4   1      601.27      604.69      7.19 o
   3  -4   1       44.70       46.41      2.22 o
  -4  -3   1       67.72       76.59      5.82 o
  -3  -3   1       16.55       15.01      2.82 o
  -2  -3   1     2845.13     2839.32     44.28 o
  -1  -3   1      186.92      158.54      2.37 o
   0  -3   1      579.14      578.48      5.35 o
   1  -3   1       56.80       50.54      0.65 o
   2  -3   1      241.69      244.55      2.87 o
   3  -3   1       73.14       79.15      3.68 o
  -4  -2   1       11.99        6.92      5.83 o
  -3  -2   1       99.45      117.08      5.02 o
  -2  -2   1       11.31       12.61      0.84 o
  -1  -2   1    15575.58    13991.12    362.89 o
   0  -2   1     1772.96     1785.02     16.42 o
   1  -2   1     1770.94     1752.31     21.78 o
   2  -2   1      147.88      142.70      2.24 o
   3  -2   1      271.59      273.75      5.82 o
  -3  -1   1       28.16       28.03      2.05 o
  -2  -1   1       40.63       52.26      1.18 o
  -1  -1   1     9860.91     9784.42    120.47 o
   1  -1   1      660.79      633.64      6.59 o
   2  -1   1      236.38      243.23      2.84 o
   3  -1   1      298.06      311.39      6.24 o
  -4   0   1      229.78      242.28     15.02 o
  -3   0   1        0.57        0.29      1.23 o
  -2   0   1       84.27       75.25      1.29 o
  -1   0   1      124.14      117.94      1.27 o
   1   0   1      131.35      120.16      1.19 o
   2   0   1       60.13       54.17      1.21 o
   3   0   1      271.40      264.04      7.57 o
  -4   1   1       22.78       21.60      9.12 o
  -3   1   1       28.18       26.19      1.95 o
  -2   1   1       40.62       50.43      0.99 o
  -1   1   1     9861.12     9538.50    145.28 o
   1   1   1      660.61      623.26      5.99 o
   2   1   1      236.27      237.11      3.47 o
   3   1   1      298.06      302.14     13.78 o
  -4   2   1       11.98        8.71      4.82 o
  -3   2   1       99.43      113.27     10.08 o
  -2   2   1       11.32       10.65      0.52 o
  -1   2   1    15575.50    14020.02    326.05 o
   0   2   1     1773.17     1739.48     18.65 o
   1   2   1     1770.96     1765.37     19.25 o
   2   2   1      147.91      141.02      2.32 o
   3   2   1      271.66      294.48     13.85 o
  -5   3   1        2.48        0.01      1.22 o
  -4   3   1       67.71       72.75      8.84 o
  -3   3   1       16.53       11.95      4.29 o
  -2   3   1     2845.16     2857.39     39.17 o
  -1   3   1      186.92      158.72      1.97 o
   0   3   1      578.99      570.57      6.70 o
   1   3   1       56.86       50.57      0.93 o
   2   3   1      241.75      242.13      3.17 o
   3   3   1       73.08       80.26      7.14 o
  -5   4   1       11.05        4.51      3.19 o
  -4   4   1      175.26      188.07     13.09 o
  -3   4   1      261.38      252.87     13.57 o
  -2   4   1      941.70      958.82     12.67 o
  -1   4   1      317.36      291.47      4.10 o
   0   4   1      679.55      636.03      6.31 o
   1   4   1      341.39      353.66      4.25 o
   2   4   1      601.34      598.54      9.88 o
   3   4   1       44.65       47.92      6.05 o
  -5   5   1        0.75        0.78      3.34 o
  -4   5   1        9.13        6.54      4.49 o
  -3   5   1       82.13       88.71     11.65 o
  -2   5   1     1610.34     1539.74     32.49 o
  -1   5   1     1190.39     1135.01     16.78 o
   0   5   1      105.18       95.11      1.47 o
   1   5   1      662.10      667.82      8.32 o
   2   5   1     1070.03     1101.97     16.50 o
   3   5   1       55.38       65.05      6.58 o
   4   5   1       31.48       33.88      6.36 o
  -5   6   1        0.10       -0.56      2.87 o
  -4   6   1        3.33        0.02      3.49 o
  -3   6   1      159.83      167.41      8.39 o
  -2   6   1     1256.45     1230.56     22.86 o
  -1   6   1      140.31      137.52      2.45 o
   0   6   1       32.80       31.15      0.84 o
   1   6   1     1729.78     1759.19     22.74 o
   2   6   1      271.91      279.64      5.47 o
   3   6   1       40.85       45.73      6.28 o
   4   6   1       37.22       36.93      6.38 o
  -5   7   1        4.12        2.17      3.34 o
  -4   7   1        9.52        0.03      3.96 o
  -3   7   1      698.00      707.67     21.02 o
  -2   7   1      579.74      541.34     12.46 o
  -1   7   1      117.87      122.82      2.78 o
   0   7   1      237.73      219.26      4.35 o
   1   7   1       71.93       71.16      1.78 o
   2   7   1       98.61       94.98      2.67 o
   3   7   1       12.83       13.08      4.63 o
   4   7   1       84.87       89.64      5.63 o
  -5   8   1       11.52        4.61      3.54 o
  -4   8   1      132.50       90.21     57.41 o
  -3   8   1     2378.64     2334.84     64.67 o
  -2   8   1       81.40       75.97      4.62 o
  -1   8   1     1480.25     1388.63     21.91 o
   0   8   1      136.45      134.24      3.19 o
   1   8   1      105.85      107.67      2.83 o
   2   8   1      131.58      134.08      4.95 o
   3   8   1       14.42       15.41      4.99 o
   4   8   1       91.73      103.24      5.87 o
  -4   9   1      320.98      330.86     11.34 o
  -3   9   1      284.21      277.91     13.21 o
  -2   9   1       78.38       85.07      5.14 o
  -1   9   1      292.41      286.28      6.45 o
   0   9   1      106.52       93.08      2.37 o
   1   9   1      253.39      249.98      6.65 o
   2   9   1      278.15      304.43     14.70 o
   3   9   1        4.38        6.09      4.12 o
   4   9   1       96.44       93.24      6.12 o
  -4  10   1      289.24      283.80     13.44 o
  -3  10   1      120.54      122.48      9.99 o
  -2  10   1       63.54       57.60      5.40 o
  -1  10   1       32.63       29.50      2.25 o
   0  10   1      357.38      357.76      7.80 o
   1  10   1      162.08      151.62      6.21 o
   2  10   1       44.28       55.70      9.30 o
   3  10   1       36.46       39.51      4.27 o
   4  10   1       23.44       20.89      3.00 o
  -4  11   1      461.21      475.07     14.39 o
  -3  11   1       58.13       56.87     10.43 o
  -2  11   1      595.71      602.48     28.17 o
  -1  11   1       78.66       71.31      4.86 o
   0  11   1       33.11       38.75      3.63 o
   1  11   1       23.25       25.99      3.56 o
   2  11   1       42.80       50.41     10.38 o
   3  11   1        8.38        8.09      2.86 o
   4  11   1       31.88       40.50      3.15 o
  -4  12   1       75.89       71.84      6.33 o
  -3  12   1      378.76      369.04     22.16 o
  -2  12   1       16.74       10.71      4.66 o
  -1  12   1     1088.38     1029.33     29.30 o
   0  12   1       34.11       36.79      3.37 o
   1  12   1       18.79       20.56      3.44 o
   2  12   1       29.25       28.29      4.02 o
   3  12   1       16.22       13.76      2.86 o
   4  12   1       64.39       62.50      3.47 o
  -3  13   1       12.29        7.86      2.82 o
  -2  13   1        2.02        1.08      4.31 o
  -1  13   1        2.60        2.45      2.35 o
   0  13   1      540.81      494.08     22.85 o
   1  13   1       69.67       65.88      7.30 o
   2  13   1       29.32       30.95      6.04 o
   3  13   1       33.44       34.88      4.53 o
  -3  14   1       46.84       52.10      5.32 o
  -2  14   1        6.45        4.35      3.59 o
  -1  14   1       11.20        3.55      6.10 o
   0  14   1      454.84      436.97     21.07 o
   1  14   1       19.36       15.25      7.72 o
   2  14   1        2.28        1.39      2.97 o
   3  14   1       75.23       76.99      3.31 o
  -2  15   1      170.91      128.81     11.69 o
   0  15   1      153.21      132.72     13.27 o
   1  15   1       45.71       43.18      6.10 o
   2  15   1       16.65        6.51      6.38 o
   3  15   1       16.79        3.35      4.43 o
  -2  16   1        8.66       -0.10      3.52 o
   1  16   1       75.69       64.43      6.27 o
   2  16   1        4.89        0.15      2.45 o
   1  17   1       67.44       52.36      4.66 o
   0 -18   2       59.99       74.01      4.19 o
  -1 -17   2       27.50       32.08      3.98 o
   0 -17   2      129.30      141.15      5.75 o
   1 -17   2      164.31      177.46      6.78 o
  -2 -16   2       20.53       21.86      3.53 o
  -1 -16   2      155.11      165.52      9.29 o
   0 -16   2      207.15      213.64      7.59 o
   1 -16   2       53.30       54.70      3.84 o
   2 -16   2        3.33        3.45      1.79 o
  -3 -15   2       27.90       33.21      4.81 o
  -2 -15   2       25.52       26.22      3.00 o
  -1 -15   2       10.63       12.93      3.97 o
   0 -15   2      150.43      156.03      6.76 o
   1 -15   2       21.15       23.78      2.77 o
   2 -15   2        3.76        5.53      2.17 o
   3 -15   2       84.57       87.80      3.46 o
  -3 -14   2       18.62       17.14      2.22 o
  -2 -14   2      420.16      451.95     20.74 o
  -1 -14   2      541.54      559.51     23.90 o
   0 -14   2      247.20      252.63     10.34 o
   1 -14   2        1.88        2.03      1.75 o
   2 -14   2       51.23       47.17      4.39 o
   3 -14   2       48.00       51.51      5.20 o
  -3 -13   2       83.07       96.82      4.73 o
  -2 -13   2       49.57       55.25      4.66 o
  -1 -13   2      483.18      496.01     21.55 o
   0 -13   2      134.20      132.02      6.35 o
   1 -13   2       12.92        9.70      3.85 o
   2 -13   2       94.49       97.66      6.49 o
   3 -13   2       31.60       32.38      3.46 o
  -4 -12   2        0.54        0.09      0.92 o
  -3 -12   2       28.26       27.00      3.04 o
  -2 -12   2       32.65       33.77      4.03 o
  -1 -12   2     1563.53     1538.23     33.25 o
   0 -12   2      195.15      186.22      7.45 o
   1 -12   2       65.31       58.43      4.95 o
   2 -12   2       45.75       42.09      5.23 o
   3 -12   2       10.80       11.92      3.04 o
  -4 -11   2       12.48       11.24      3.32 o
  -3 -11   2       42.77       47.48      4.53 o
  -2 -11   2      599.66      602.88     15.37 o
  -1 -11   2      176.58      164.40      6.29 o
   0 -11   2      158.08      157.34      7.77 o
   1 -11   2      257.63      254.94     10.19 o
   2 -11   2       12.70       17.53      3.70 o
   3 -11   2       62.61       59.71      5.40 o
  -4 -10   2      388.29      379.69     17.08 o
  -3 -10   2       70.46       73.47      4.73 o
  -2 -10   2     1474.04     1474.30     34.48 o
  -1 -10   2      104.85      106.42      3.13 o
   0 -10   2       77.44       77.59      4.13 o
   1 -10   2      206.80      201.89      7.17 o
   2 -10   2       58.76       48.99      8.51 o
   3 -10   2        7.78       10.40      4.15 o
  -4  -9   2      426.42      435.34     18.99 o
  -3  -9   2       34.13       42.74      3.74 o
  -2  -9   2      243.85      255.10      7.58 o
  -1  -9   2       33.56       32.02      1.54 o
   0  -9   2      167.53      173.30      2.91 o
   1  -9   2       65.78       67.68      2.69 o
   2  -9   2       45.40       46.26      3.34 o
   3  -9   2       16.41       21.03      4.45 o
  -4  -8   2       32.23       33.26      5.46 o
  -3  -8   2      143.97      154.28      6.49 o
  -2  -8   2      160.50      153.77      5.53 o
  -1  -8   2       53.06       55.12      1.60 o
   0  -8   2      333.80      359.11      4.52 o
   1  -8   2      175.36      173.38      2.85 o
   2  -8   2       44.63       43.77      3.09 o
   3  -8   2       61.66       61.03      4.79 o
  -4  -7   2       88.64       95.22      8.28 o
  -3  -7   2     1155.43     1143.34     33.00 o
  -2  -7   2      113.65      123.94      4.71 o
  -1  -7   2       42.09       44.00      1.29 o
   0  -7   2      199.42      211.38      2.91 o
   1  -7   2     1346.99     1402.97     16.77 o
   2  -7   2       56.22       62.39      3.22 o
   3  -7   2       55.90       54.84      4.25 o
  -4  -6   2       51.77       61.73      7.07 o
  -3  -6   2      481.43      471.54     14.55 o
  -2  -6   2      314.91      288.92      4.81 o
  -1  -6   2      436.34      448.65      7.95 o
   0  -6   2      122.59      136.20      2.10 o
   1  -6   2     1318.35     1413.16     15.10 o
   2  -6   2       52.55       55.71      2.06 o
   3  -6   2        5.30        7.66      2.49 o
  -4  -5   2      257.42      275.55     14.57 o
  -3  -5   2      901.25      911.86     24.90 o
  -2  -5   2      147.12      146.19      3.30 o
  -1  -5   2       66.94       68.80      1.34 o
   0  -5   2      418.80      413.15      4.56 o
   1  -5   2      802.79      843.21      8.59 o
   2  -5   2       11.47       13.30      1.09 o
   3  -5   2       79.58       84.28      3.94 o
  -4  -4   2      751.83      798.78     32.89 o
  -3  -4   2        1.44        1.43      2.05 o
  -2  -4   2      223.87      247.92      4.24 o
  -1  -4   2      159.49      159.75      2.29 o
   0  -4   2      234.88      222.06      2.29 o
   1  -4   2      716.79      717.85      7.79 o
   2  -4   2      540.63      589.38      8.32 o
   3  -4   2      108.90      110.79      5.57 o
  -4  -3   2      341.14      359.74     13.54 o
  -3  -3   2       94.28       97.03      4.78 o
  -2  -3   2      154.22      155.96      2.45 o
  -1  -3   2       16.53       15.82      0.61 o
   0  -3   2       82.81       80.79      1.06 o
   1  -3   2      369.07      366.47      3.72 o
   2  -3   2      901.08      986.38     11.83 o
   3  -3   2       73.27       80.02      3.45 o
  -4  -2   2       93.35       98.14      4.90 o
  -3  -2   2      273.15      273.67      8.58 o
  -2  -2   2      256.14      257.16      3.24 o
  -1  -2   2      305.16      299.72      3.68 o
   0  -2   2      399.45      363.36      3.43 o
   1  -2   2      312.71      297.81      3.24 o
   2  -2   2      673.75      700.06      7.86 o
   3  -2   2      168.24      162.03      3.13 o
  -4  -1   2       45.61       44.35      5.19 o
  -3  -1   2       40.47       48.47      2.61 o
  -2  -1   2      232.11      243.23      2.66 o
  -1  -1   2      311.06      276.62      3.05 o
   0  -1   2      536.20      499.40      6.11 o
   1  -1   2     1683.50     1729.28     20.80 o
   2  -1   2      186.94      191.72      2.67 o
   3  -1   2      459.28      437.34      9.24 o
  -4   0   2      583.55      579.94    104.53 o
  -3   0   2        6.18        6.05      1.30 o
  -2   0   2      617.47      644.87      7.26 o
  -1   0   2       83.29       78.64      0.88 o
   1   0   2     1580.52     1568.63     20.12 o
   2   0   2        0.00        1.17      0.47 o
   3   0   2     1394.67     1352.14     78.87 o
  -4   1   2       45.61       46.77      7.52 o
  -3   1   2       40.47       46.37      2.68 o
  -2   1   2      232.05      245.25      3.64 o
  -1   1   2      310.98      279.82      2.94 o
   0   1   2      536.21      499.12      7.31 o
   1   1   2     1683.62     1702.84     18.63 o
   2   1   2      186.92      186.28      2.74 o
   3   1   2      459.44      465.86     13.04 o
  -4   2   2       93.34       93.06      9.72 o
  -3   2   2      273.14      272.12     12.01 o
  -2   2   2      256.12      257.18      3.93 o
  -1   2   2      305.23      292.31      3.15 o
   0   2   2      399.54      360.44      3.32 o
   1   2   2      312.67      296.54      5.18 o
   2   2   2      673.65      692.84      8.88 o
   3   2   2      168.18      179.01      6.71 o
  -5   3   2       27.82       36.48      8.35 o
  -4   3   2      341.18      354.43     24.10 o
  -3   3   2       94.28       80.23      8.26 o
  -2   3   2      154.24      157.87      2.75 o
  -1   3   2       16.55       15.73      0.52 o
   0   3   2       82.68       77.74      1.04 o
   1   3   2      369.06      361.21      6.17 o
   2   3   2      901.26      947.65     14.60 o
   3   3   2       73.22       81.27      4.71 o
   4   3   2      140.65      143.52     10.76 o
  -5   4   2       10.52        4.80      3.31 o
  -4   4   2      751.81      806.12     41.06 o
  -3   4   2        1.43        2.02      2.00 o
  -2   4   2      223.89      242.12      4.54 o
  -1   4   2      159.48      156.89      2.29 o
   0   4   2      234.81      216.74      2.99 o
   1   4   2      716.52      710.91      9.85 o
   2   4   2      540.50      589.16     10.49 o
   3   4   2      108.93      115.16      8.28 o
   4   4   2      105.93      107.47     13.05 o
  -5   5   2       70.40       79.45      6.76 o
  -4   5   2      257.42      280.44     21.00 o
  -3   5   2      901.25      909.36     25.84 o
  -2   5   2      147.10      148.61      3.51 o
  -1   5   2       66.88       66.81      1.39 o
   0   5   2      418.91      413.42      5.10 o
   1   5   2      803.17      835.38     10.47 o
   2   5   2       11.46       13.38      1.26 o
   3   5   2       79.58       91.31      7.82 o
   4   5   2       53.12       47.96      6.88 o
  -5   6   2       30.32       30.39      4.36 o
  -4   6   2       51.75       53.14     11.30 o
  -3   6   2      481.44      478.61     16.54 o
  -2   6   2      314.93      276.10      7.29 o
  -1   6   2      436.38      441.05      6.06 o
   0   6   2      122.49      135.80      1.75 o
   1   6   2     1318.19     1436.47     20.77 o
   2   6   2       52.51       55.44      2.32 o
   3   6   2        5.31        3.24      3.15 o
   4   6   2        5.05        3.02      2.83 o
  -5   7   2        1.56        1.10      1.91 o
  -4   7   2       88.65       95.99     13.14 o
  -3   7   2     1155.43     1139.06     32.43 o
  -2   7   2      113.63      122.78      4.03 o
  -1   7   2       42.12       41.87      1.52 o
   0   7   2      199.50      209.84      3.07 o
   1   7   2     1346.98     1420.47     21.15 o
   2   7   2       56.28       60.66      3.06 o
   3   7   2       55.83       41.65     11.94 o
   4   7   2       15.11       13.92     10.50 o
  -5   8   2        3.55        0.26      1.28 o
  -4   8   2       32.23       32.69      8.93 o
  -3   8   2      143.99      151.69      8.89 o
  -2   8   2      160.51      153.44     10.46 o
  -1   8   2       52.97       52.37      1.76 o
   0   8   2      333.71      349.65      4.73 o
   1   8   2      175.31      175.20      4.12 o
   2   8   2       44.58       48.67      4.06 o
   3   8   2       61.69       61.75      5.63 o
   4   8   2       43.12       42.61      3.98 o
  -4   9   2      426.40      431.26     23.96 o
  -3   9   2       34.15       36.66      4.55 o
  -2   9   2      243.88      250.87     18.50 o
  -1   9   2       33.57       29.25      1.70 o
   0   9   2      167.53      166.45      3.61 o
   1   9   2       65.82       66.57      2.73 o
   2   9   2       45.41       50.07      4.26 o
   3   9   2       16.41       21.16      4.09 o
   4   9   2        2.59        1.06      2.02 o
  -4  10   2      388.27      363.76     11.68 o
  -3  10   2       70.46       69.28      5.58 o
  -2  10   2     1473.99     1452.33     67.37 o
  -1  10   2      104.83      100.00      4.89 o
   0  10   2       77.49       82.66      3.49 o
   1  10   2      206.80      212.80      9.00 o
   2  10   2       58.71       56.06      4.86 o
   3  10   2        7.78        6.34      4.81 o
   4  10   2       24.08       27.66      3.00 o
  -4  11   2       12.52        5.54      4.62 o
  -3  11   2       42.76       42.89      5.24 o
  -2  11   2      599.69      569.77     23.71 o
  -1  11   2      176.62      150.02      7.71 o
   0  11   2      158.06      162.40      7.69 o
   1  11   2      257.64      258.10     10.62 o
   2  11   2       12.70       16.23      3.04 o
   3  11   2       62.57       66.13      5.66 o
   4  11   2       70.65       77.98      3.95 o
  -4  12   2        0.54       -0.09      0.69 o
  -3  12   2       28.28       10.11      7.60 o
  -2  12   2       32.66       28.40      4.84 o
  -1  12   2     1563.42     1358.74     51.58 o
   0  12   2      195.07      180.22      7.80 o
   1  12   2       65.29       59.41      5.70 o
   2  12   2       45.79       44.77      6.77 o
   3  12   2       10.79        8.69      3.18 o
   4  12   2       10.93       10.31      3.69 o
  -3  13   2       83.08       64.64      5.70 o
  -2  13   2       49.55       49.28      7.54 o
  -1  13   2      483.20      464.76     22.55 o
   0  13   2      134.30      124.42      7.72 o
   1  13   2       12.94       11.10      3.78 o
   2  13   2       94.47       98.65      8.95 o
   3  13   2       31.61       32.17      3.65 o
  -3  14   2       18.62       12.58      8.31 o
  -2  14   2      420.14      308.86     15.93 o
  -1  14   2      541.56      533.61     28.85 o
   0  14   2      247.17      243.07     14.36 o
   1  14   2        1.87        1.45      3.27 o
   2  14   2       51.20       45.98      6.34 o
   3  14   2       47.99       51.89      5.20 o
  -1  15   2       10.63        9.06      4.04 o
   0  15   2      150.39      147.97     10.29 o
   1  15   2       21.13       27.59      5.23 o
   2  15   2        3.75        1.60      5.00 o
   3  15   2       84.58       79.97      5.40 o
   0  16   2      207.20      205.73     15.07 o
   1  16   2       53.30       53.94      5.92 o
   2  16   2        3.34        1.64      2.32 o
   0  17   2      129.24      125.26      7.26 o
   1  17   2      164.28      155.04      8.16 o
  -1 -17   3        1.58        0.87      1.73 o
   0 -17   3      145.09      163.63      5.54 o
   1 -17   3       26.01       22.75      2.27 o
  -2 -16   3       53.34       63.81      5.04 o
  -1 -16   3       19.99       22.54      4.13 o
   0 -16   3      127.53      137.44      5.72 o
   1 -16   3       16.12       14.13      3.86 o
   2 -16   3       12.36       15.13      2.03 o
  -2 -15   3       99.67      103.19      5.46 o
  -1 -15   3       24.98       22.90      4.80 o
   0 -15   3       63.24       76.15      5.63 o
   1 -15   3       42.26       42.88      3.54 o
   2 -15   3       45.86       52.98      4.38 o
  -3 -14   3        1.60        2.76      1.71 o
  -2 -14   3      208.54      218.56      8.16 o
  -1 -14   3       80.12       82.07      7.56 o
   0 -14   3       13.86       13.78      3.54 o
   1 -14   3       25.03       30.84      3.92 o
   2 -14   3        2.02        4.63      2.95 o
   3 -14   3      137.30      141.40     10.55 o
  -3 -13   3      148.88      164.40      5.42 o
  -2 -13   3      155.72      159.77      6.19 o
  -1 -13   3      111.69      120.74      8.92 o
   0 -13   3       10.31       13.03      3.43 o
   1 -13   3       27.13       28.67      4.58 o
   2 -13   3      113.97      103.20      8.05 o
   3 -13   3       72.12       79.58      6.90 o
  -4 -12   3        3.64        1.33      2.76 o
  -3 -12   3       13.51       16.20      2.99 o
  -2 -12   3      133.43      140.52      5.91 o
  -1 -12   3      320.84      346.25     19.54 o
   0 -12   3       17.43       23.44      3.71 o
   1 -12   3      109.44      102.42      6.97 o
   2 -12   3       42.68       38.29      5.82 o
   3 -12   3       13.51        9.06      2.86 o
  -4 -11   3       14.20       18.80      3.51 o
  -3 -11   3       31.27       30.99      3.43 o
  -2 -11   3      721.94      726.31     18.40 o
  -1 -11   3      229.44      224.67      6.42 o
   0 -11   3       97.18      100.63      6.55 o
   1 -11   3      214.53      208.56     10.18 o
   2 -11   3      131.25      113.91     14.24 o
   3 -11   3       31.51       23.37      5.29 o
  -4 -10   3       14.62       18.96      3.76 o
  -3 -10   3      208.32      201.68      8.77 o
  -2 -10   3      357.51      349.67      9.91 o
  -1 -10   3      355.02      341.21      7.65 o
   0 -10   3      149.66      142.79      5.96 o
   1 -10   3       53.30       52.64      3.85 o
   2 -10   3       14.74       11.37      3.98 o
   3 -10   3       14.01        8.34      3.50 o
  -4  -9   3       19.09       20.89      3.97 o
  -3  -9   3      288.27      295.04     12.18 o
  -2  -9   3      238.06      232.65      7.31 o
  -1  -9   3      104.33      110.38      2.67 o
   0  -9   3      356.59      361.97      6.06 o
   1  -9   3      162.25      166.33      6.38 o
   2  -9   3       21.61       23.63      3.26 o
   3  -9   3       69.80       71.62      6.88 o
  -4  -8   3       14.27       22.30      4.79 o
  -3  -8   3      680.24      694.58     22.04 o
  -2  -8   3       73.47       82.18      3.79 o
  -1  -8   3       24.27       28.11      1.27 o
   0  -8   3      529.22      547.29      6.21 o
   1  -8   3      255.15      267.26      5.51 o
   2  -8   3       75.96       74.48      4.60 o
   3  -8   3       17.81       24.82      4.81 o
  -4  -7   3      129.28      135.39      9.49 o
  -3  -7   3       49.56       47.86      6.98 o
  -2  -7   3      103.54      109.57      4.49 o
  -1  -7   3       14.78       14.81      0.90 o
   0  -7   3      767.47      794.90      8.50 o
   1  -7   3      331.39      334.60      8.02 o
   2  -7   3      104.01      112.21      4.76 o
  -4  -6   3      198.12      208.45     15.83 o
  -3  -6   3      159.90      153.54      7.99 o
  -2  -6   3        9.06        9.35      1.33 o
  -1  -6   3      142.78      159.31      4.91 o
   0  -6   3      700.21      708.78      7.41 o
   1  -6   3       66.54       68.97      1.49 o
   2  -6   3       58.77       62.14      2.18 o
   3  -6   3        3.01        3.28      5.04 o
  -4  -5   3      897.61      977.72     29.40 o
  -3  -5   3       16.04       15.99      3.05 o
  -2  -5   3       90.36       91.22      2.52 o
  -1  -5   3      217.80      225.36      3.10 o
   0  -5   3      380.59      388.82      4.10 o
   1  -5   3      433.34      454.38      6.12 o
   2  -5   3      104.19      113.38      3.07 o
   3  -5   3       37.70       38.93      4.01 o
  -4  -4   3      542.50      571.58     19.08 o
  -3  -4   3       29.99       33.62      4.06 o
  -2  -4   3      382.15      390.53      6.83 o
  -1  -4   3      219.54      204.75      2.59 o
   0  -4   3      279.34      280.57      3.00 o
   1  -4   3      445.94      468.28      7.66 o
   2  -4   3      151.41      159.92      3.33 o
   3  -4   3       76.68       80.80      4.56 o
  -4  -3   3       58.05       62.54      7.14 o
  -3  -3   3       94.28      106.08      5.17 o
  -2  -3   3      251.30      253.98      3.48 o
  -1  -3   3       41.59       38.08      0.62 o
   0  -3   3      261.63      241.77      3.88 o
   1  -3   3      592.50      610.58      8.63 o
   2  -3   3      232.65      243.96      3.52 o
   3  -3   3       17.75       16.27      2.53 o
  -4  -2   3       66.90       63.03      4.47 o
  -3  -2   3      197.80      217.28      7.61 o
  -2  -2   3       50.91       52.81      1.10 o
  -1  -2   3      181.66      181.62      2.38 o
   0  -2   3      166.10      153.09      1.85 o
   1  -2   3       69.09       65.94      1.08 o
   2  -2   3       41.05       44.16      1.19 o
   3  -2   3        0.55        0.49      0.78 o
  -4  -1   3       62.22       66.41      4.59 o
  -3  -1   3       13.97       15.37      2.01 o
  -2  -1   3      143.94      140.99      1.81 o
  -1  -1   3      466.43      437.53      4.77 o
   0  -1   3      222.37      209.60      2.77 o
   1  -1   3      104.25      101.50      1.51 o
   2  -1   3      464.20      459.51      5.84 o
   3  -1   3       21.88       22.35      2.27 o
  -4   0   3       10.67        6.74      3.04 o
  -3   0   3        4.26        6.91      1.49 o
  -2   0   3      450.92      471.18      6.67 o
  -1   0   3      273.32      254.85      2.59 o
   0   0   3      366.16      345.72      4.70 o
   1   0   3      230.09      226.88      2.90 o
   2   0   3      301.82      289.95      3.81 o
   3   0   3      111.53      121.41      3.46 o
  -4   1   3       62.24       54.30     13.36 o
  -3   1   3       13.93       16.70      1.58 o
  -2   1   3      143.94      145.62      2.61 o
  -1   1   3      466.49      437.79      4.89 o
   0   1   3      222.48      205.57      2.09 o
   1   1   3      104.32      102.02      1.53 o
   2   1   3      464.10      456.21      5.88 o
   3   1   3       21.89       21.86      2.06 o
   4   1   3        9.24        3.21      3.38 o
  -4   2   3       66.89       58.35      8.38 o
  -3   2   3      197.82      225.17      9.26 o
  -2   2   3       50.92       55.59      1.52 o
  -1   2   3      181.63      181.75      2.34 o
   0   2   3      166.08      150.80      1.99 o
   1   2   3       69.05       66.18      1.25 o
   2   2   3       41.06       45.02      1.74 o
   3   2   3        0.55        0.64      1.03 o
   4   2   3       26.84       25.35      5.43 o
  -4   3   3       58.04       61.70      8.43 o
  -3   3   3       94.28       99.62      7.16 o
  -2   3   3      251.23      254.68      4.10 o
  -1   3   3       41.53       38.09      0.75 o
   0   3   3      261.62      236.58      2.96 o
   1   3   3      592.38      593.52     11.60 o
   2   3   3      232.74      241.03      4.30 o
   3   3   3       17.74       19.13      2.81 o
   4   3   3       10.28        5.43      3.92 o
  -5   4   3       28.01       23.33      4.73 o
  -4   4   3      542.47      545.88     26.62 o
  -3   4   3       29.98       27.87      3.13 o
  -2   4   3      382.20      397.45      7.12 o
  -1   4   3      219.62      204.69      2.93 o
   0   4   3      279.15      273.89      3.01 o
   1   4   3      446.12      444.64      8.20 o
   2   4   3      151.35      159.52      4.82 o
   3   4   3       76.68       82.47      4.88 o
   4   4   3       76.77       74.64     11.20 o
  -5   5   3       48.05       48.87      5.52 o
  -4   5   3      897.65      950.86     41.43 o
  -3   5   3       16.04       14.08      4.03 o
  -2   5   3       90.38       89.46      2.31 o
  -1   5   3      217.74      208.96      3.52 o
   0   5   3      380.76      380.35      4.29 o
   1   5   3      433.22      446.69     10.86 o
   2   5   3      104.19      115.39      3.34 o
   3   5   3       37.71       42.07      4.58 o
   4   5   3       16.27        8.53      4.17 o
  -5   6   3       58.36       51.22      5.24 o
  -4   6   3      198.13      200.35     13.24 o
  -3   6   3      159.87      153.65      7.62 o
  -2   6   3        9.07        9.41      1.41 o
  -1   6   3      142.75      146.50      2.85 o
   0   6   3      700.15      693.80      8.30 o
   1   6   3       66.48       66.37      1.58 o
   2   6   3       58.74       64.67      2.67 o
   3   6   3        3.00        3.26      2.64 o
   4   6   3       25.51       25.75      3.53 o
  -5   7   3      132.42      125.00      7.21 o
  -4   7   3      129.27      133.99     10.57 o
  -3   7   3       49.57       48.72      4.84 o
  -2   7   3      103.44      102.28      3.32 o
  -1   7   3       14.75       13.06      1.33 o
   0   7   3      767.41      776.53      9.76 o
   1   7   3      331.46      334.99      9.31 o
   2   7   3      104.08      113.63      6.17 o
   3   7   3       45.99       49.09      5.01 o
   4   7   3       32.47       25.62      3.37 o
  -4   8   3       14.27       20.34      5.27 o
  -3   8   3      680.28      677.15     22.57 o
  -2   8   3       73.51       79.26      5.65 o
  -1   8   3       24.27       27.18      1.81 o
   0   8   3      529.15      525.48      8.13 o
   1   8   3      255.14      263.40      6.47 o
   2   8   3       75.90       86.31      3.95 o
   3   8   3       17.84       24.79      4.21 o
   4   8   3        4.60        1.83      2.20 o
  -4   9   3       19.09       10.64      7.20 o
  -3   9   3      288.21      280.68     14.18 o
  -2   9   3      238.05      221.30     18.09 o
  -1   9   3      104.36      106.52      3.42 o
   0   9   3      356.76      368.19     18.21 o
   1   9   3      162.20      168.82      4.59 o
   2   9   3       21.62       24.82      2.76 o
   3   9   3       69.78       71.84      7.38 o
   4   9   3        0.68        0.37      2.08 o
  -4  10   3       14.63        9.27      4.02 o
  -3  10   3      208.37      196.95      9.00 o
  -2  10   3      357.58      324.56     25.42 o
  -1  10   3      354.91      318.87      8.83 o
   0  10   3      149.56      144.89      6.27 o
   1  10   3       53.29       50.74      4.38 o
   2  10   3       14.75       15.65      2.95 o
   3  10   3       14.04        5.06      4.52 o
   4  10   3       65.17       65.18      4.37 o
  -4  11   3       14.20       12.61      8.11 o
  -3  11   3       31.25       27.13      3.89 o
  -2  11   3      721.80      653.03     21.77 o
  -1  11   3      229.50      182.34     16.88 o
   0  11   3       97.16      100.05      5.62 o
   1  11   3      214.57      212.02      9.83 o
   2  11   3      131.20      123.21      5.52 o
   3  11   3       31.49       26.56      4.12 o
   4  11   3        8.01        4.02      1.76 o
  -4  12   3        3.64        0.84      1.06 o
  -3  12   3       13.50       13.31      4.59 o
  -2  12   3      133.47      114.63      9.10 o
  -1  12   3      320.84      304.33     16.55 o
   0  12   3       17.43       18.86      4.11 o
   1  12   3      109.45      107.63      6.39 o
   2  12   3       42.75       48.96     10.10 o
   3  12   3       13.52        3.71      3.35 o
  -3  13   3      148.89      113.52      8.17 o
  -2  13   3      155.74      143.90     10.40 o
  -1  13   3      111.63      112.86     10.16 o
   0  13   3       10.32        9.59      3.94 o
   1  13   3       27.11       27.46      4.24 o
   2  13   3      113.93      102.94     12.67 o
   3  13   3       72.09       75.70      4.21 o
  -3  14   3        1.59        0.82      1.39 o
  -2  14   3      208.53      198.72     14.91 o
  -1  14   3       80.15       80.84     12.35 o
   0  14   3       13.88       11.72      3.31 o
   1  14   3       25.01       30.34      4.07 o
   2  14   3        2.02        2.46      3.49 o
   3  14   3      137.36      143.27      8.47 o
  -2  15   3       99.62       92.95      6.69 o
  -1  15   3       24.99       31.98      7.88 o
   0  15   3       63.20       74.22      7.66 o
   1  15   3       42.30       45.14      6.17 o
   2  15   3       45.84       46.69      5.77 o
  -1  16   3       19.95       18.75      4.07 o
   0  16   3      127.54      137.83     12.74 o
   1  16   3       16.10        6.52      6.00 o
   2  16   3       12.39        4.09      4.93 o
   0  17   3      145.12      146.35      8.13 o
   1  17   3       26.01       24.53      3.50 o
  -1 -17   4       19.41       25.17      3.61 o
   0 -17   4       35.55       41.31      4.34 o
  -2 -16   4        2.12        1.14      1.68 o
  -1 -16   4       33.85       40.40      4.89 o
   0 -16   4       28.44       29.33      2.97 o
   1 -16   4       21.28       16.07      3.72 o
   2 -16   4        2.33        0.70      1.24 o
  -2 -15   4        7.33        5.21      2.65 o
  -1 -15   4       60.67       65.68      6.52 o
   0 -15   4        4.77        5.55      2.65 o
   1 -15   4      104.58       99.15      5.41 o
   2 -15   4       10.81        7.44      4.13 o
  -3 -14   4       15.66       15.17      1.82 o
  -2 -14   4       18.14       18.01      2.80 o
  -1 -14   4        8.37       10.72      4.02 o
   0 -14   4       60.92       58.77      4.51 o
   1 -14   4       89.34       84.34      6.67 o
   2 -14   4       20.98       21.42      7.56 o
   3 -14   4       17.44       19.30      3.28 o
  -3 -13   4       74.99       75.23      3.30 o
  -2 -13   4       16.03       13.77      2.37 o
  -1 -13   4       25.76       30.78      5.34 o
   0 -13   4      111.19      108.45      6.81 o
   1 -13   4       42.10       33.06      4.58 o
   2 -13   4      647.42      606.67     19.50 o
   3 -13   4        2.05        1.61      1.78 o
  -4 -12   4        6.86        3.13      3.29 o
  -3 -12   4       15.44        9.88      3.19 o
  -2 -12   4       40.19       35.49      3.19 o
  -1 -12   4       51.23       58.88      9.49 o
   0 -12   4       43.71       38.18      4.15 o
   1 -12   4       87.75       92.33      6.96 o
   2 -12   4       55.66       45.74      6.31 o
   3 -12   4       23.86       28.24      5.41 o
  -4 -11   4        9.42       15.42      2.29 o
  -3 -11   4        2.15        2.37      2.22 o
  -2 -11   4       62.68       69.12      4.24 o
  -1 -11   4       90.80      100.45      5.15 o
   0 -11   4       46.49       47.80      6.31 o
   1 -11   4      226.06      247.47      9.05 o
   2 -11   4      286.70      214.17     17.82 o
   3 -11   4       40.18       35.58      5.61 o
  -4 -10   4        1.48        1.28      1.79 o
  -3 -10   4      124.10      134.22      6.90 o
  -2 -10   4       32.22       33.62      2.99 o
  -1 -10   4        5.78        4.12      2.08 o
   0 -10   4       69.88       69.81      4.86 o
   1 -10   4      274.99      291.57      9.72 o
   2 -10   4        8.14        6.83      3.39 o
   3 -10   4      101.45       83.16      7.14 o
  -4  -9   4       19.72       18.55      3.05 o
  -3  -9   4      149.15      155.83      8.50 o
  -2  -9   4        0.30        0.40      1.42 o
  -1  -9   4       58.34       62.69      2.81 o
   0  -9   4       22.59       24.45      1.76 o
   1  -9   4      146.42      140.32      6.81 o
   2  -9   4       45.04       47.06      5.06 o
   3  -9   4       38.73       28.54      7.88 o
  -4  -8   4        9.97       13.41      3.63 o
  -3  -8   4       94.72       89.98      6.76 o
  -2  -8   4       75.47       77.46      3.66 o
  -1  -8   4       87.42       94.65      2.21 o
   0  -8   4      706.56      737.28     10.89 o
   1  -8   4      215.55      218.24      8.08 o
   2  -8   4       19.98       18.43      3.14 o
   3  -8   4      139.21      124.17     12.16 o
  -4  -7   4      140.88      148.85      7.15 o
  -3  -7   4       21.87       23.58      4.30 o
  -2  -7   4       38.80       37.21      2.33 o
  -1  -7   4       69.41       69.26      1.66 o
   0  -7   4      765.70      785.22      9.74 o
   1  -7   4        9.11        8.63      0.99 o
   2  -7   4       10.51       13.31      3.21 o
  -4  -6   4       14.32       15.62      3.34 o
  -3  -6   4       94.09      111.05      6.88 o
  -2  -6   4       17.81       19.60      1.48 o
  -1  -6   4       91.49       99.62      1.88 o
   0  -6   4     1397.13     1455.20     16.55 o
   1  -6   4       12.62       11.70      1.12 o
   2  -6   4        2.46        0.74      1.02 o
  -4  -5   4       85.98       93.67      7.80 o
  -3  -5   4       36.81       40.03      3.89 o
  -2  -5   4       62.03       65.93      2.16 o
  -1  -5   4      702.33      756.86      8.58 o
   0  -5   4      405.38      388.14      4.46 o
   1  -5   4       78.00       74.96      1.92 o
   2  -5   4      164.96      155.19      3.36 o
   3  -5   4        6.89        3.58      4.67 o
  -4  -4   4        8.42        8.42      2.93 o
  -3  -4   4       45.92       55.89      4.22 o
  -2  -4   4      287.75      282.12      4.53 o
  -1  -4   4     1061.88     1106.21     12.46 o
   0  -4   4        5.90        6.65      0.48 o
   1  -4   4      455.95      459.85      7.66 o
   2  -4   4       38.58       45.39      1.99 o
   3  -4   4       82.49       67.36     21.00 o
  -4  -3   4       16.32       14.48      3.03 o
  -3  -3   4      136.05      143.63      6.20 o
  -2  -3   4       82.37       78.92      1.75 o
  -1  -3   4      987.29     1012.65     11.26 o
   0  -3   4      154.27      144.70      1.94 o
   1  -3   4      162.68      155.46      3.97 o
   2  -3   4       19.64       20.23      1.27 o
   3  -3   4        0.90        0.01      2.06 o
  -4  -2   4       16.48       14.77      2.63 o
  -3  -2   4      531.24      586.19     23.94 o
  -2  -2   4       69.01       69.51      1.70 o
  -1  -2   4      229.93      213.66      2.71 o
   0  -2   4      390.07      367.74      6.01 o
   1  -2   4       81.58       88.40      1.29 o
   2  -2   4       38.12       39.20      1.34 o
   3  -2   4       12.05       11.21      6.86 o
  -4  -1   4        6.10        3.69      2.01 o
  -3  -1   4       52.68       54.26      3.06 o
  -2  -1   4      545.39      566.39      7.98 o
  -1  -1   4      126.33      119.81      1.88 o
   0  -1   4      255.24      246.88      3.57 o
   1  -1   4       42.60       51.14      1.02 o
   2  -1   4      390.10      399.06      6.58 o
   3  -1   4       15.16       10.64      7.32 o
  -4   0   4       43.82       39.44      5.27 o
  -3   0   4       20.76       25.92      2.04 o
  -2   0   4     1635.51     1690.57     23.36 o
  -1   0   4      320.78      313.55      3.31 o
   0   0   4       61.94       58.11      0.97 o
   1   0   4       17.85       19.31      0.72 o
   2   0   4       69.47       70.93      1.69 o
   3   0   4       11.98       12.33      8.38 o
  -4   1   4        6.11        4.10      2.61 o
  -3   1   4       52.71       58.67      3.13 o
  -2   1   4      545.27      573.74      8.01 o
  -1   1   4      126.40      124.43      2.16 o
   0   1   4      255.12      243.78      2.60 o
   1   1   4       42.59       50.78      1.06 o
   2   1   4      390.08      398.61      7.49 o
   3   1   4       15.16       11.01      5.36 o
  -5   2   4      126.31      127.18      9.29 o
  -4   2   4       16.47        7.43      3.29 o
  -3   2   4      531.24      577.40     16.71 o
  -2   2   4       69.05       76.95      1.89 o
  -1   2   4      229.88      213.70      2.69 o
   0   2   4      390.25      352.19      4.25 o
   1   2   4       81.63       87.40      1.68 o
   2   2   4       38.14       39.12      1.57 o
   3   2   4       12.04       11.82      2.96 o
  -5   3   4      385.09      388.67     18.04 o
  -4   3   4       16.32       10.95      5.62 o
  -3   3   4      135.99      138.01      5.87 o
  -2   3   4       82.42       83.35      1.93 o
  -1   3   4      987.15      993.11     10.75 o
   0   3   4      154.23      142.27      2.03 o
   1   3   4      162.59      152.12      2.37 o
   2   3   4       19.64       20.47      1.48 o
   3   3   4        0.91        1.21      1.75 o
   4   3   4        0.70        0.03      1.52 o
  -5   4   4       26.23       27.17      4.72 o
  -4   4   4        8.41        7.41      4.92 o
  -3   4   4       45.95       46.71      3.64 o
  -2   4   4      287.71      280.84      4.74 o
  -1   4   4     1062.16     1068.39     10.83 o
   0   4   4        5.89        6.14      0.29 o
   1   4   4      456.02      452.61     11.39 o
   2   4   4       38.58       43.54      2.09 o
   3   4   4       82.50       93.57      5.02 o
   4   4   4       15.47        7.78      4.09 o
  -5   5   4       54.58       53.44      7.96 o
  -4   5   4       85.94       86.84      9.14 o
  -3   5   4       36.82       36.98      3.83 o
  -2   5   4       62.01       64.34      2.26 o
  -1   5   4      702.12      739.04      9.29 o
   0   5   4      405.29      377.57      4.05 o
   1   5   4       78.02       71.78      2.12 o
   2   5   4      164.98      162.00      3.73 o
   3   5   4        6.90        6.51      2.40 o
   4   5   4       77.98       65.46     10.51 o
  -5   6   4        6.41        0.41      2.61 o
  -4   6   4       14.34        8.29      5.04 o
  -3   6   4       94.07      110.30      9.31 o
  -2   6   4       17.83       19.24      1.55 o
  -1   6   4       91.52       95.47      2.13 o
   0   6   4     1397.28     1419.79     15.61 o
   1   6   4       12.61       11.67      0.97 o
   2   6   4        2.46        1.09      1.01 o
   3   6   4        2.95        3.08      2.17 o
   4   6   4      235.62      222.87     11.86 o
  -5   7   4       86.10       89.86      5.87 o
  -4   7   4      140.88      138.90     10.78 o
  -3   7   4       21.85       20.01      3.85 o
  -2   7   4       38.81       34.87      2.39 o
  -1   7   4       69.42       66.24      2.17 o
   0   7   4      765.63      771.30     10.41 o
   1   7   4        9.09        6.89      1.17 o
   2   7   4       10.52       17.56      2.21 o
   3   7   4        4.70        3.65      2.67 o
   4   7   4       89.19       78.66      4.90 o
  -4   8   4        9.95        7.48      4.30 o
  -3   8   4       94.75       81.99      6.14 o
  -2   8   4       75.40       66.01      4.60 o
  -1   8   4       87.46       92.22      2.53 o
   0   8   4      706.57      717.79     21.32 o
   1   8   4      215.62      214.36      6.92 o
   2   8   4       19.96       22.61      2.75 o
   3   8   4      139.21      127.86      7.36 o
   4   8   4       11.41        8.12      5.88 o
  -4   9   4       19.73        8.57      6.68 o
  -3   9   4      149.15      141.37      8.87 o
  -2   9   4        0.31        0.76      1.42 o
  -1   9   4       58.30       58.51      4.14 o
   0   9   4       22.61       22.67      2.13 o
   1   9   4      146.38      139.77      4.55 o
   2   9   4       45.07       53.31      3.90 o
   3   9   4       38.73       33.04      4.73 o
   4   9   4        6.58        3.96      2.92 o
  -4  10   4        1.48       -0.08      2.00 o
  -3  10   4      124.07      119.58      8.06 o
  -2  10   4       32.24       25.56      8.87 o
  -1  10   4        5.76        5.52      2.34 o
   0  10   4       69.93       71.12      6.83 o
   1  10   4      274.99      280.71     12.93 o
   2  10   4        8.14        8.47      2.19 o
   3  10   4      101.46       82.03      5.22 o
   4  10   4       59.00       52.45      3.94 o
  -4  11   4        9.41        6.04      3.05 o
  -3  11   4        2.15        2.92      2.19 o
  -2  11   4       62.65       50.84     11.69 o
  -1  11   4       90.84       89.07      6.42 o
   0  11   4       46.46       48.31      5.26 o
   1  11   4      226.13      247.77      9.85 o
   2  11   4      286.72      248.80      7.57 o
   3  11   4       40.18       34.43      3.52 o
   4  11   4        1.16        0.25      0.95 o
  -4  12   4        6.86        4.39      2.88 o
  -3  12   4       15.45       11.77      6.32 o
  -2  12   4       40.19       33.00      6.66 o
  -1  12   4       51.24       53.07      6.67 o
   0  12   4       43.69       39.92      4.40 o
   1  12   4       87.70       88.68      6.98 o
   2  12   4       55.64       46.15      4.83 o
   3  12   4       23.86       23.04      2.81 o
  -3  13   4       74.97       62.89     12.99 o
  -2  13   4       16.02       18.46      7.21 o
  -1  13   4       25.73       25.09      6.48 o
   0  13   4      111.23      110.01      6.85 o
   1  13   4       42.12       30.02      6.69 o
   2  13   4      647.45      630.83     27.28 o
   3  13   4        2.05        1.54      1.59 o
  -3  14   4       15.67       16.09      2.50 o
  -2  14   4       18.15       21.83      4.58 o
  -1  14   4        8.36        6.61      7.26 o
   0  14   4       60.93       60.83      5.92 o
   1  14   4       89.36       83.91      6.59 o
   2  14   4       20.97       21.51      4.95 o
   3  14   4       17.45        7.63      5.13 o
  -2  15   4        7.31        1.36      4.31 o
  -1  15   4       60.71       61.21     10.31 o
   0  15   4        4.76        3.61      3.80 o
   1  15   4      104.57       96.89     11.77 o
   2  15   4       10.83        6.75      5.32 o
  -1  16   4       33.84       42.93      7.59 o
   0  16   4       28.45       30.11      5.21 o
   1  16   4       21.29       19.64      4.14 o
   2  16   4        2.33        0.99      1.76 o
   0  17   4       35.55       40.82      4.30 o
   1  17   4        1.69        1.10      1.77 o
  -1 -17   5       17.98       26.10      3.23 o
   0 -17   5       19.28       18.11      3.23 o
  -2 -16   5       15.84       17.07      2.85 o
  -1 -16   5       15.82       18.41      3.92 o
   0 -16   5      168.17      163.47      4.76 o
   1 -16   5       25.60       33.48      2.28 o
  -2 -15   5        1.09        0.69      1.67 o
  -1 -15   5        1.19        0.83      2.27 o
   0 -15   5       44.12       39.61      3.47 o
   1 -15   5       90.59       84.86      4.46 o
   2 -15   5       13.72       15.42      2.47 o
  -2 -14   5        0.00        1.14      2.30 o
  -1 -14   5       22.82       30.72      5.30 o
   0 -14   5       25.81       26.95      3.41 o
   1 -14   5      153.31      143.82      8.08 o
   2 -14   5       23.61       13.25      5.90 o
   3 -14   5       22.71       25.41      4.96 o
  -3 -13   5        4.49        2.21      1.86 o
  -2 -13   5       15.41        9.24      2.31 o
  -1 -13   5        6.20        4.54      3.61 o
   0 -13   5        4.01        6.07      3.94 o
   1 -13   5      149.98      137.75      7.45 o
   2 -13   5        4.08        5.12      2.47 o
   3 -13   5        5.53        2.61      2.67 o
  -3 -12   5       29.63       36.25      5.30 o
  -2 -12   5       35.97       45.45      3.79 o
  -1 -12   5        6.66        3.55      3.40 o
   0 -12   5       53.63       55.09      5.70 o
   1 -12   5      168.12      175.35      9.26 o
   2 -12   5       18.27        9.97      5.65 o
   3 -12   5       27.80       18.64      7.47 o
  -4 -11   5        6.85        1.57      1.37 o
  -3 -11   5        6.66        6.45      3.04 o
  -2 -11   5       28.97       31.62      3.09 o
  -1 -11   5       10.49        8.90      2.60 o
   0 -11   5       43.77       38.91      4.63 o
   1 -11   5       48.91       53.05      5.50 o
   2 -11   5       29.23       24.27      3.80 o
   3 -11   5      149.61      147.24     11.90 o
  -4 -10   5        6.61        2.53      1.79 o
  -3 -10   5        0.73        1.85      2.18 o
  -2 -10   5       41.09       36.40      3.88 o
  -1 -10   5        7.77        7.70      2.37 o
   0 -10   5      180.58      188.44      7.07 o
   1 -10   5       57.39       56.61      4.60 o
   2 -10   5       24.39       18.15      4.84 o
   3 -10   5       94.21       92.00      7.54 o
  -4  -9   5       11.47       11.56      3.17 o
  -3  -9   5        1.17        2.70      2.76 o
  -2  -9   5       22.99       27.24      2.70 o
  -1  -9   5       25.60       25.89      2.83 o
   0  -9   5       37.62       39.51      2.45 o
   1  -9   5      110.09      110.38      5.63 o
   2  -9   5      164.37      148.10      9.80 o
   3  -9   5        2.45        1.87      2.79 o
  -4  -8   5       24.49       36.83      3.86 o
  -3  -8   5        1.62        1.36      3.26 o
  -2  -8   5       28.44       33.36      2.97 o
  -1  -8   5       40.26       45.03      2.37 o
   0  -8   5       55.80       58.75      2.57 o
   1  -8   5       94.16      102.98      5.08 o
   2  -8   5       10.60        5.79      3.19 o
  -4  -7   5       16.48       14.53      3.66 o
  -3  -7   5        8.20        7.51      3.32 o
  -2  -7   5       10.82        8.65      1.84 o
  -1  -7   5      274.54      295.57      5.31 o
   0  -7   5      109.03      102.73      2.47 o
   1  -7   5       41.97       50.43      2.38 o
   2  -7   5       23.45       25.92      3.25 o
  -4  -6   5        9.38        9.87      2.89 o
  -3  -6   5       31.64       38.18      4.15 o
  -2  -6   5       11.95        9.31      1.45 o
  -1  -6   5      243.12      261.47      3.60 o
   0  -6   5        9.49        8.23      0.86 o
   1  -6   5      202.81      195.64      3.93 o
   2  -6   5       28.90       27.05      3.66 o
  -4  -5   5       79.85       94.91      5.90 o
  -3  -5   5       49.61       63.28      5.44 o
  -2  -5   5      183.87      175.46      3.89 o
  -1  -5   5      306.88      339.64      4.66 o
   0  -5   5        2.94        2.25      0.45 o
   1  -5   5      115.26      111.42      2.56 o
   2  -5   5      165.46      157.52      4.58 o
   3  -5   5       44.84       29.92      8.07 o
  -4  -4   5      260.31      295.69     11.83 o
  -3  -4   5       21.98       22.30      3.91 o
  -2  -4   5      349.23      337.66      7.93 o
  -1  -4   5      312.04      329.17      4.55 o
   0  -4   5       23.61       24.52      0.83 o
   1  -4   5       77.72       79.65      2.08 o
   2  -4   5       46.21       59.13      2.70 o
   3  -4   5       13.04       14.06      5.92 o
  -4  -3   5      152.60      169.36      7.18 o
  -3  -3   5       14.39       17.55      2.95 o
  -2  -3   5      536.70      566.80     11.47 o
  -1  -3   5       60.72       56.89      1.00 o
   0  -3   5       26.47       26.03      0.93 o
   1  -3   5       34.21       34.44      1.39 o
   2  -3   5        2.56        2.40      0.92 o
   3  -3   5      179.98      155.10     29.53 o
  -4  -2   5       60.10       60.36      4.20 o
  -3  -2   5      193.78      214.37     18.44 o
  -2  -2   5      458.58      499.18      7.51 o
  -1  -2   5      138.91      126.20      1.65 o
   0  -2   5      927.80      926.95     10.93 o
   1  -2   5        6.59        7.16      0.78 o
   2  -2   5      121.29      123.54      3.48 o
   3  -2   5        5.57        1.88      2.19 o
  -4  -1   5       34.94       35.69      7.32 o
  -3  -1   5      460.93      507.46     26.22 o
  -2  -1   5       72.13       83.46      2.41 o
  -1  -1   5      223.01      212.03      3.08 o
   0  -1   5      878.67      885.91     15.78 o
   1  -1   5        9.75        9.81      0.47 o
   2  -1   5      275.59      294.18      6.06 o
   3  -1   5       47.71       46.30      3.80 o
  -5   0   5        6.84        0.00      1.69 o
  -4   0   5       16.71       19.92      3.83 o
  -3   0   5      530.54      572.88     26.29 o
  -2   0   5        3.80        4.50      0.84 o
  -1   0   5       75.64       71.41      1.68 o
   0   0   5      137.40      136.34      1.76 o
   1   0   5      244.91      266.81      3.45 o
   2   0   5        0.00        0.05      0.56 o
   3   0   5       18.60       24.70      2.93 o
  -5   1   5       12.12       -0.02      1.50 o
  -4   1   5       34.92       36.96      4.56 o
  -3   1   5      461.06      516.69     33.27 o
  -2   1   5       72.07       84.30      2.11 o
  -1   1   5      222.99      210.46      2.56 o
   0   1   5      878.63      869.82      9.04 o
   1   1   5        9.74       10.79      0.60 o
   2   1   5      275.61      289.99      5.04 o
   3   1   5       47.70       48.88      7.47 o
  -5   2   5        1.08        0.48      2.18 o
  -4   2   5       60.06       54.12      8.25 o
  -3   2   5      193.69      245.73     35.43 o
  -2   2   5      458.67      495.67      8.83 o
  -1   2   5      138.96      124.65      2.12 o
   0   2   5      927.85      904.21     16.64 o
   1   2   5        6.59        7.68      0.38 o
   2   2   5      121.29      118.10      4.03 o
   3   2   5        5.57        3.27      1.78 o
  -5   3   5        2.56        1.04      2.32 o
  -4   3   5      152.70      132.70     22.04 o
  -3   3   5       14.40       15.40      2.80 o
  -2   3   5      536.70      574.14      8.74 o
  -1   3   5       60.66       57.89      1.37 o
   0   3   5       26.46       24.63      0.81 o
   1   3   5       34.20       35.46      1.15 o
   2   3   5        2.57        2.41      1.04 o
   3   3   5      179.98      170.71      8.63 o
  -5   4   5        3.41        0.51      3.05 o
  -4   4   5      260.26      282.51     17.01 o
  -3   4   5       21.98       23.55      2.83 o
  -2   4   5      349.15      341.00      5.05 o
  -1   4   5      312.03      325.60      4.22 o
   0   4   5       23.62       24.37      0.97 o
   1   4   5       77.77       77.52      1.81 o
   2   4   5       46.21       58.44      3.11 o
   3   4   5       13.05       20.78      3.04 o
  -5   5   5        9.10        1.20      3.21 o
  -4   5   5       79.84       86.08      9.11 o
  -3   5   5       49.66       54.70      3.75 o
  -2   5   5      183.95      174.77      3.71 o
  -1   5   5      307.02      330.59      5.02 o
   0   5   5        2.95        3.14      0.57 o
   1   5   5      115.24      106.91      2.96 o
   2   5   5      165.49      159.43      8.32 o
   3   5   5       44.84       50.21      4.17 o
   4   5   5       17.86        6.90      3.86 o
  -5   6   5       19.16        1.26      2.99 o
  -4   6   5        9.39        4.64      4.36 o
  -3   6   5       31.61       34.43      4.93 o
  -2   6   5       11.96        8.82      1.38 o
  -1   6   5      242.98      249.81      4.10 o
   0   6   5        9.48        7.16      0.72 o
   1   6   5      202.81      183.97      4.54 o
   2   6   5       28.89       27.77      2.79 o
   3   6   5      306.88      311.60     10.76 o
   4   6   5       13.82       10.98      4.87 o
  -5   7   5       50.87       42.97      3.88 o
  -4   7   5       16.51        7.52      4.55 o
  -3   7   5        8.19        6.24      3.01 o
  -2   7   5       10.82        8.99      1.91 o
  -1   7   5      274.61      285.90      6.18 o
   0   7   5      109.07      102.04      3.24 o
   1   7   5       41.97       46.67      1.90 o
   2   7   5       23.45       29.77      3.51 o
   3   7   5       67.96       66.82      4.97 o
   4   7   5       57.32       53.18      5.23 o
  -4   8   5       24.46       31.40      5.56 o
  -3   8   5        1.62        1.34      2.27 o
  -2   8   5       28.42       27.93      3.68 o
  -1   8   5       40.30       43.82      4.39 o
   0   8   5       55.78       56.23      2.78 o
   1   8   5       94.16       94.80      3.35 o
   2   8   5       10.60       10.12      2.11 o
   3   8   5      100.06       85.47      7.73 o
   4   8   5      277.77      289.28     12.64 o
  -4   9   5       11.48        6.79      5.51 o
  -3   9   5        1.18        1.49      2.97 o
  -2   9   5       22.99       21.47      2.76 o
  -1   9   5       25.58       21.57      3.32 o
   0   9   5       37.66       38.42      3.34 o
   1   9   5      110.10      108.98      5.86 o
   2   9   5      164.39      147.35      6.01 o
   3   9   5        2.45        1.12      1.91 o
   4   9   5       26.59       29.66      3.79 o
  -4  10   5        6.60        2.73      2.26 o
  -3  10   5        0.73        2.04      2.19 o
  -2  10   5       41.12       23.78     15.70 o
  -1  10   5        7.78        7.18      3.88 o
   0  10   5      180.56      204.16     14.52 o
   1  10   5       57.37       52.24      5.43 o
   2  10   5       24.39       17.33      2.66 o
   3  10   5       94.20       96.63      6.34 o
   4  10   5      111.32       97.75     11.07 o
  -4  11   5        6.86        1.17      1.64 o
  -3  11   5        6.65        5.50      3.90 o
  -2  11   5       28.96       33.47     10.11 o
  -1  11   5       10.52       10.54      3.72 o
   0  11   5       43.80       38.22      4.42 o
   1  11   5       48.92       52.38      5.86 o
   2  11   5       29.23       31.90      5.07 o
   3  11   5      149.66      150.07      6.32 o
  -3  12   5       29.62       34.26      5.69 o
  -2  12   5       35.97       39.59      7.28 o
  -1  12   5        6.67        4.68      3.03 o
   0  12   5       53.65       58.87      5.15 o
   1  12   5      168.13      164.01      9.50 o
   2  12   5       18.27       11.04      3.24 o
   3  12   5       27.79       21.48      2.53 o
  -3  13   5        4.50        1.03      2.56 o
  -2  13   5       15.44       12.40      6.91 o
  -1  13   5        6.21        5.44      3.45 o
   0  13   5        4.01        4.75      3.52 o
   1  13   5      150.00      130.85      7.34 o
   2  13   5        4.09        3.94      3.91 o
   3  13   5        5.53        2.45      2.49 o
  -3  14   5       13.34        0.14      0.96 o
  -2  14   5        0.00        1.79      2.65 o
  -1  14   5       22.82       26.16      6.13 o
   0  14   5       25.80       25.79      4.03 o
   1  14   5      153.29      146.58      7.40 o
   2  14   5       23.61       13.06      4.17 o
   3  14   5       22.70       26.42      5.11 o
  -2  15   5        1.09        0.17      1.84 o
  -1  15   5        1.19        0.88      3.92 o
   0  15   5       44.14       37.38      4.16 o
   1  15   5       90.60       93.21      8.11 o
   2  15   5       13.73       19.59      3.82 o
  -1  16   5       15.84       16.47      3.86 o
   0  16   5      168.17      171.23     10.19 o
   1  16   5       25.61       33.20      4.72 o
   0  17   5       19.28       22.26      5.10 o
  -1 -16   6        5.51        2.97      2.44 o
   0 -16   6        7.05        3.90      1.80 o
   1 -16   6       51.65       49.28      2.36 o
  -2 -15   6       23.31       28.05      3.78 o
  -1 -15   6       54.02       62.04      6.24 o
   0 -15   6       95.25      104.85      7.79 o
   1 -15   6        0.04       -0.31      1.15 o
   2 -15   6        6.12        4.43      2.46 o
  -2 -14   6        1.81        1.38      1.76 o
  -1 -14   6        2.41        2.99      2.98 o
   0 -14   6       52.29       60.87      4.96 o
   1 -14   6        5.45        5.12      2.46 o
   2 -14   6        1.25        0.50      1.07 o
  -3 -13   6       31.55       43.03      3.48 o
  -2 -13   6       74.67       79.66      5.45 o
  -1 -13   6       24.66       20.93      7.66 o
   0 -13   6       23.48       22.44      5.67 o
   1 -13   6        1.89        2.92      2.64 o
   2 -13   6       32.74       26.63      4.44 o
   3 -13   6        4.13        3.32      2.29 o
  -3 -12   6       50.01       60.18      4.08 o
  -2 -12   6       51.00       53.80      3.94 o
  -1 -12   6       10.24        6.68      2.65 o
   0 -12   6       10.79        8.03      3.00 o
   1 -12   6        6.14        5.32      4.13 o
   2 -12   6      106.98       86.06      9.96 o
   3 -12   6      117.55      114.04     11.40 o
  -4 -11   6       32.02       45.73      3.48 o
  -3 -11   6       19.84       23.45      3.40 o
  -2 -11   6        3.58        0.81      1.82 o
  -1 -11   6       72.83       82.47      7.18 o
   0 -11   6      129.40      128.45      6.38 o
   1 -11   6        4.93        4.87      2.46 o
   2 -11   6       65.57       58.21      7.03 o
   3 -11   6       17.05       16.39      3.46 o
  -4 -10   6       62.61       80.16      4.13 o
  -3 -10   6       11.59       15.63      5.60 o
  -2 -10   6       16.23       19.43      2.88 o
  -1 -10   6       79.74       71.22      4.66 o
   0 -10   6        4.49        5.13      1.85 o
   1 -10   6       23.87       21.10      3.43 o
   2 -10   6       17.15       10.69      4.12 o
   3 -10   6       45.12       39.33      5.37 o
  -4  -9   6       36.41       54.82      3.88 o
  -3  -9   6       43.71       44.72      5.20 o
  -2  -9   6      173.66      179.55      6.53 o
  -1  -9   6       64.13       58.94      4.11 o
   0  -9   6       11.79       10.19      2.87 o
   1  -9   6        3.04        3.35      2.09 o
   2  -9   6       21.10       13.67      3.71 o
   3  -9   6       14.84       10.81      4.13 o
  -4  -8   6        7.15        6.19      2.75 o
  -3  -8   6       52.22       55.00      5.65 o
  -2  -8   6       62.34       65.70      3.91 o
  -1  -8   6       33.15       32.25      2.09 o
   0  -8   6       51.27       50.08      2.50 o
   1  -8   6       39.80       35.44      2.77 o
   2  -8   6      204.99      196.89      8.34 o
   3  -8   6      179.23       91.26      8.75 o
  -4  -7   6        5.93        6.56      2.50 o
  -3  -7   6       43.08       46.51      6.61 o
  -2  -7   6       26.98       25.90      2.67 o
  -1  -7   6      565.70      572.67     13.12 o
   0  -7   6        1.85        2.32      0.98 o
   1  -7   6        1.51        2.44      1.41 o
   2  -7   6        2.43        1.14      2.87 o
   3  -7   6      187.02       95.97      9.08 o
  -4  -6   6       23.03       30.32      3.81 o
  -3  -6   6       24.96       31.84      3.92 o
  -2  -6   6       14.04       14.36      2.04 o
  -1  -6   6      407.42      416.10      6.59 o
   0  -6   6        5.54        4.19      0.94 o
   1  -6   6        1.82        0.99      0.89 o
   2  -6   6       75.85       65.21      3.67 o
   3  -6   6      144.90       84.51      8.77 o
  -4  -5   6       13.98       14.66      3.14 o
  -3  -5   6       16.31       21.03      3.39 o
  -2  -5   6       68.31       61.66      5.83 o
  -1  -5   6      271.68      281.71      4.74 o
   0  -5   6       61.92       55.33      1.41 o
   1  -5   6       19.71       17.14      1.46 o
   2  -5   6      162.35      180.17      5.67 o
   3  -5   6       61.13       37.22      8.99 o
  -4  -4   6       15.49       11.02      4.28 o
  -3  -4   6       64.03       69.05      6.83 o
  -2  -4   6       23.67       18.21      2.24 o
  -1  -4   6        6.35        5.91      0.61 o
   0  -4   6       35.55       44.55      1.21 o
   1  -4   6      413.23      414.59      6.25 o
   2  -4   6      477.83      522.44     10.28 o
   3  -4   6       54.26       40.89      6.01 o
  -4  -3   6       23.17       22.54      7.64 o
  -3  -3   6       11.11        9.85      3.31 o
  -2  -3   6       41.21       44.98      2.39 o
  -1  -3   6        3.40        1.62      0.37 o
   0  -3   6      687.12      737.94     11.65 o
   1  -3   6       12.35       11.47      1.45 o
   2  -3   6      177.53      186.21      4.49 o
   3  -3   6        9.36        7.93      2.41 o
  -5  -2   6        9.89        2.84      4.84 o
  -4  -2   6       35.97       42.01      4.06 o
  -3  -2   6        8.93        9.66      3.78 o
  -2  -2   6       61.77       59.63      2.00 o
  -1  -2   6       18.13       20.04      0.70 o
   0  -2   6     2624.74     2819.33     35.58 o
   1  -2   6      447.79      479.77     10.29 o
   2  -2   6       11.21       10.15      2.29 o
   3  -2   6        9.13        3.37      2.87 o
  -5  -1   6        0.70        0.80      1.77 o
  -4  -1   6       43.22       54.91      5.91 o
  -3  -1   6        6.25        9.32      2.41 o
  -2  -1   6       48.46       50.77      1.89 o
  -1  -1   6       30.43       26.21      1.05 o
   0  -1   6      303.83      322.33      3.69 o
   1  -1   6      180.03      190.01      4.78 o
   2  -1   6       54.74       57.58      2.85 o
   3  -1   6       11.12       11.09      2.71 o
   4  -1   6        7.96        7.89      3.20 o
  -5   0   6        4.36        0.51      1.78 o
  -4   0   6       12.29        8.10      3.26 o
  -3   0   6        0.87        5.77      2.73 o
  -2   0   6        0.06        0.38      0.58 o
  -1   0   6      657.19      631.02      7.72 o
   0   0   6        0.39        1.21      0.41 o
   1   0   6     5703.99     6393.01    150.55 o
   2   0   6        4.88        5.87      1.52 o
   3   0   6      179.47      210.12     10.82 o
  -5   1   6        0.70       -0.51      1.77 o
  -4   1   6       43.19       46.46      5.03 o
  -3   1   6        6.25        8.15      2.84 o
  -2   1   6       48.47       50.76      1.61 o
  -1   1   6       30.45       24.38      0.88 o
   0   1   6      303.86      320.39      4.37 o
   1   1   6      180.10      193.94      3.75 o
   2   1   6       54.76       52.19      3.10 o
   3   1   6       11.14       12.85      5.67 o
  -5   2   6        9.91        4.60      3.10 o
  -4   2   6       36.00       37.33      6.17 o
  -3   2   6        8.93        7.35      3.20 o
  -2   2   6       61.71       58.10      1.71 o
  -1   2   6       18.14       21.90      0.85 o
   0   2   6     2624.71     2730.34     43.18 o
   1   2   6      447.77      473.32      8.43 o
   2   2   6       11.17       11.42      1.57 o
   3   2   6        9.12        9.96      3.42 o
  -5   3   6       28.35       33.91      4.70 o
  -4   3   6       23.17       21.32      3.77 o
  -3   3   6       11.12        8.85      3.14 o
  -2   3   6       41.24       45.78      2.02 o
  -1   3   6        3.40        2.49      0.49 o
   0   3   6      687.12      725.47      8.28 o
   1   3   6       12.34       12.23      0.90 o
   2   3   6      177.57      194.52      8.33 o
   3   3   6        9.35       10.39      3.66 o
  -5   4   6       39.33       41.24      4.87 o
  -4   4   6       15.48        7.54      3.82 o
  -3   4   6       64.02       60.73      4.07 o
  -2   4   6       23.67       20.39      1.75 o
  -1   4   6        6.37        8.15      1.10 o
   0   4   6       35.55       47.68      2.89 o
   1   4   6      413.26      402.28      6.93 o
   2   4   6      477.80      524.40     29.15 o
   3   4   6       54.23       55.55      8.60 o
  -5   5   6       47.20       39.99      4.40 o
  -4   5   6       14.00        8.48      5.00 o
  -3   5   6       16.31       14.88      3.26 o
  -2   5   6       68.32       58.29      2.80 o
  -1   5   6      271.63      267.61      4.06 o
   0   5   6       61.92       54.35      1.66 o
   1   5   6       19.72       17.36      1.30 o
   2   5   6      162.35      183.61     11.03 o
   3   5   6       61.17       59.49      4.60 o
   4   5   6        0.58        1.70      2.45 o
  -5   6   6       12.93       13.26      2.68 o
  -4   6   6       23.02       24.43      5.59 o
  -3   6   6       24.96       22.13      6.54 o
  -2   6   6       14.04       13.22      2.60 o
  -1   6   6      407.48      404.13      8.07 o
   0   6   6        5.54        3.17      0.84 o
   1   6   6        1.82        0.76      0.79 o
   2   6   6       75.86       71.33      4.81 o
   3   6   6      144.86      151.10      7.79 o
   4   6   6       12.35        9.23      3.31 o
  -4   7   6        5.93        3.14      3.57 o
  -3   7   6       43.08       36.75      3.98 o
  -2   7   6       26.95       24.93      4.59 o
  -1   7   6      565.69      556.51     13.40 o
   0   7   6        1.86        2.05      1.35 o
   1   7   6        1.49        1.43      0.93 o
   2   7   6        2.42        1.85      1.64 o
   3   7   6      186.99      177.93      8.64 o
   4   7   6       33.28       34.94      4.37 o
  -4   8   6        7.15        2.16      4.86 o
  -3   8   6       52.26       44.20      6.04 o
  -2   8   6       62.41       60.79      4.79 o
  -1   8   6       33.13       32.58      5.30 o
   0   8   6       51.27       44.63      2.83 o
   1   8   6       39.82       39.57      2.71 o
   2   8   6      204.98      200.51      9.58 o
   3   8   6      179.27      196.84      8.68 o
   4   8   6       30.25       35.83      5.81 o
  -4   9   6       36.42       34.51      5.03 o
  -3   9   6       43.67       31.44      6.86 o
  -2   9   6      173.64      153.40      7.84 o
  -1   9   6       64.14       61.20      4.75 o
   0   9   6       11.78       10.40      2.85 o
   1   9   6        3.04        1.94      2.23 o
   2   9   6       21.11       18.25      3.45 o
   3   9   6       14.82       11.60      7.98 o
   4   9   6       19.38       13.70      6.74 o
  -4  10   6       62.60       48.13      7.00 o
  -3  10   6       11.62       17.55      5.47 o
  -2  10   6       16.23       14.34      6.36 o
  -1  10   6       79.75       71.66      5.45 o
   0  10   6        4.49        5.72      2.68 o
   1  10   6       23.88       14.45      5.57 o
   2  10   6       17.16       14.16      2.52 o
   3  10   6       45.11       41.41      3.99 o
   4  10   6       10.95       13.62      2.08 o
  -3  11   6       19.85       27.13      8.49 o
  -2  11   6        3.57        0.74      1.96 o
  -1  11   6       72.83       70.43      6.49 o
   0  11   6      129.40      128.41      7.14 o
   1  11   6        4.92        3.39      2.77 o
   2  11   6       65.54       58.94      5.23 o
   3  11   6       17.04        7.55      2.88 o
  -3  12   6       50.02       56.90      6.49 o
  -2  12   6       51.06       49.31      7.51 o
  -1  12   6       10.23        9.22      3.95 o
   0  12   6       10.79        9.63      3.28 o
   1  12   6        6.14        6.02      2.99 o
   2  12   6      107.00       95.73      8.77 o
   3  12   6      117.57      116.27      4.53 o
  -3  13   6       31.55       42.48      4.86 o
  -2  13   6       74.65       78.20      7.96 o
  -1  13   6       24.66       21.90      3.95 o
   0  13   6       23.47       23.06      4.61 o
   1  13   6        1.89        4.56      3.09 o
   2  13   6       32.73       29.73      5.37 o
   3  13   6        4.12        1.22      2.15 o
  -2  14   6        1.81        2.12      4.13 o
  -1  14   6        2.41        2.03      2.80 o
   0  14   6       52.30       60.60      7.32 o
   1  14   6        5.46        4.80      3.10 o
   2  14   6        1.25        0.34      2.05 o
  -2  15   6       23.29       28.30      6.09 o
  -1  15   6       54.03       52.99      6.30 o
   0  15   6       95.25       97.92      7.97 o
   1  15   6        0.04        0.38      3.12 o
   2  15   6        6.12        4.41      2.72 o
  -1  16   6        5.51        3.70      2.63 o
   0  16   6        7.05        4.44      4.67 o
   1  16   6       51.65       51.79      5.11 o
  -1 -16   7       53.24       71.37      5.11 o
   0 -16   7       27.39       32.34      3.98 o
   1 -16   7       93.14       87.58      5.31 o
  -2 -15   7       10.54       17.84      2.78 o
  -1 -15   7       67.65       76.33      6.02 o
   0 -15   7        1.68        0.04      1.86 o
   1 -15   7        4.12        0.14      0.95 o
  -2 -14   7       18.20       17.82      2.82 o
  -1 -14   7        7.34        5.47      3.43 o
   0 -14   7       20.22       18.66      4.63 o
   1 -14   7        7.20        5.01      2.30 o
   2 -14   7       20.33       18.74      2.75 o
  -3 -13   7       42.44       52.21      4.22 o
  -2 -13   7       11.51       18.83      3.59 o
  -1 -13   7       63.96       81.39     10.84 o
   0 -13   7        1.21       -0.01      3.81 o
   1 -13   7       40.48       41.46      4.56 o
   2 -13   7       18.03       11.59      5.56 o
  -3 -12   7        6.97        3.27      2.59 o
  -2 -12   7      144.99      149.82      6.55 o
  -1 -12   7       13.39       12.44      3.63 o
   0 -12   7      278.62      280.40     20.99 o
   1 -12   7       26.88       22.25      4.36 o
   2 -12   7        1.86        2.29      2.32 o
   3 -12   7       30.74       35.34      7.44 o
  -4 -11   7      120.32      128.41      4.77 o
  -3 -11   7      184.58      188.59      8.31 o
  -2 -11   7        2.34        3.66      2.33 o
  -1 -11   7       79.09       90.81      5.52 o
   0 -11   7       13.64       14.93      3.76 o
   1 -11   7       37.92       36.25      4.13 o
   2 -11   7        6.86        5.14      2.48 o
   3 -11   7        5.98        5.37      2.53 o
  -4 -10   7       33.14       38.93      3.57 o
  -3 -10   7      246.70      271.49     10.02 o
  -2 -10   7       14.51       21.11      3.08 o
  -1 -10   7       57.87       69.66      5.54 o
   0 -10   7        2.15        1.96      1.78 o
   1 -10   7        2.75        2.93      2.32 o
   2 -10   7       97.12       87.71      5.95 o
   3 -10   7        2.97        1.58      2.09 o
  -4  -9   7       10.94        5.04      1.99 o
  -3  -9   7      114.83      116.78      6.47 o
  -2  -9   7       40.60       47.02      3.88 o
  -1  -9   7        8.62        8.71      4.09 o
   0  -9   7        4.54        4.69      1.89 o
   1  -9   7       29.09       28.46      3.79 o
   2  -9   7       25.85       23.77      3.81 o
   3  -9   7       59.94       47.91     12.89 o
  -4  -8   7       14.51       17.00      2.71 o
  -3  -8   7      172.64      202.06     12.97 o
  -2  -8   7      612.41      550.17     44.54 o
  -1  -8   7        2.67        2.48      2.96 o
   0  -8   7      259.49      266.47      8.05 o
   1  -8   7      152.55      136.83      5.25 o
   2  -8   7       36.70       31.76      4.90 o
   3  -8   7       19.71        7.90      4.19 o
  -4  -7   7       25.57       27.25      3.38 o
  -3  -7   7       32.49       38.62      4.24 o
  -2  -7   7      206.98      223.09     10.88 o
  -1  -7   7      104.82      107.69      4.11 o
   0  -7   7       33.03       31.92      2.41 o
   1  -7   7       60.51       60.25      3.58 o
   2  -7   7       97.74       93.30      6.73 o
   3  -7   7       37.24       11.86      7.89 o
  -4  -6   7       15.86       18.75      5.00 o
  -3  -6   7       21.93       22.27      3.56 o
  -2  -6   7      194.90      223.61      8.40 o
  -1  -6   7       10.90        8.38      1.46 o
   0  -6   7       16.99       13.04      1.97 o
   1  -6   7       91.66       88.28      3.88 o
   2  -6   7      508.38      506.48     12.16 o
   3  -6   7       70.04       46.65      9.56 o
  -4  -5   7       15.59       15.26      5.74 o
  -3  -5   7       16.32       18.89      4.06 o
  -2  -5   7       44.18       50.37      5.67 o
  -1  -5   7      226.95      256.91      4.89 o
   0  -5   7      220.57      229.70      4.71 o
   1  -5   7      164.49      166.81      4.05 o
   2  -5   7      196.49      193.97      6.44 o
   3  -5   7      262.00      173.57     11.99 o
  -5  -4   7       30.32       35.01      4.46 o
  -4  -4   7       20.37       22.34      3.41 o
  -3  -4   7      133.52      139.27     11.94 o
  -2  -4   7       84.20       78.71      5.56 o
  -1  -4   7      392.89      413.20      7.37 o
   0  -4   7       31.80       30.19      1.24 o
   1  -4   7      299.58      318.40      6.65 o
   2  -4   7       69.95       69.41      3.41 o
   3  -4   7      250.61      224.26     38.54 o
  -5  -3   7        7.18        2.46      4.05 o
  -4  -3   7       13.97       12.14      2.97 o
  -3  -3   7       29.22       28.01      3.64 o
  -2  -3   7       40.02       34.67      3.81 o
  -1  -3   7     1292.73     1415.93     26.65 o
   0  -3   7      290.38      282.74      3.98 o
   1  -3   7      163.24      188.70      3.82 o
   2  -3   7        2.83        1.73      1.16 o
   3  -3   7      174.95      160.18     32.25 o
  -5  -2   7        7.67        2.47      2.72 o
  -4  -2   7       42.22       41.52      3.58 o
  -3  -2   7       13.63       12.71      2.96 o
  -2  -2   7       25.11       26.34      1.80 o
  -1  -2   7       29.98       31.98      1.26 o
   0  -2   7     1479.78     1595.47     19.87 o
   1  -2   7      235.89      268.54      5.71 o
   2  -2   7       97.32       99.31      4.60 o
   3  -2   7       96.59       89.40     14.51 o
  -5  -1   7       11.23        3.39      2.96 o
  -4  -1   7      103.37      111.05      7.86 o
  -3  -1   7       12.99       11.10      2.71 o
  -2  -1   7      113.85      124.85      4.37 o
  -1  -1   7      164.31      167.10      2.42 o
   0  -1   7     1954.80     2159.72     31.30 o
   1  -1   7       10.51       10.32      2.17 o
   2  -1   7       47.34       50.58      4.41 o
   4  -1   7      264.01      297.76     13.11 o
  -5   0   7       17.69       16.82      4.09 o
  -4   0   7       34.13       33.98      5.74 o
  -3   0   7        4.33        3.55      1.83 o
  -2   0   7        2.88        3.23      1.02 o
  -1   0   7     1123.42     1081.47     17.04 o
   0   0   7      127.20      133.27      2.01 o
   1   0   7       29.65       24.44      1.21 o
   2   0   7       20.63       22.98      2.79 o
   4   0   7      739.70      813.85     30.51 o
  -5   1   7       11.22        4.63      4.49 o
  -4   1   7      103.41      101.03      7.98 o
  -3   1   7       13.01        8.47      3.67 o
  -2   1   7      113.85      123.50      2.98 o
  -1   1   7      164.31      162.86      3.48 o
   0   1   7     1954.82     2217.43     27.83 o
   1   1   7       10.50        6.78      1.16 o
   2   1   7       47.29       46.88      4.27 o
   3   1   7       44.96       42.48      5.43 o
  -5   2   7        7.68        3.03      2.55 o
  -4   2   7       42.20       40.99      5.52 o
  -3   2   7       13.61        4.47      3.14 o
  -2   2   7       25.10       26.25      1.65 o
  -1   2   7       29.98       31.56      1.25 o
   0   2   7     1479.78     1578.41     19.80 o
   1   2   7      235.97      253.54      3.87 o
   2   2   7       97.33      106.42      6.92 o
   3   2   7       96.65      111.59      7.95 o
  -5   3   7        7.18        2.94      2.34 o
  -4   3   7       13.96        6.74      3.88 o
  -3   3   7       29.23       27.63      3.23 o
  -2   3   7       40.02       34.54      2.14 o
  -1   3   7     1292.72     1324.77     22.71 o
   0   3   7      290.41      277.62      3.90 o
   1   3   7      163.14      174.20      4.89 o
   2   3   7        2.83        1.94      1.83 o
   3   3   7      174.87      182.92     10.50 o
  -5   4   7       30.33       32.11      4.04 o
  -4   4   7       20.36       10.59      3.42 o
  -3   4   7      133.52      135.53      6.39 o
  -2   4   7       84.21       78.64      2.85 o
  -1   4   7      392.92      401.75      7.08 o
   0   4   7       31.75       30.03      1.36 o
   1   4   7      299.62      298.89      8.06 o
   2   4   7       70.00       65.77      3.70 o
   3   4   7      250.68      251.87     12.85 o
  -5   5   7        5.87        0.43      1.37 o
  -4   5   7       15.63        3.37      3.36 o
  -3   5   7       16.31       13.06      3.72 o
  -2   5   7       44.18       44.26      2.61 o
  -1   5   7      226.95      258.51      5.96 o
   0   5   7      220.59      221.69      3.54 o
   1   5   7      164.47      161.71      4.58 o
   2   5   7      196.36      187.87      6.68 o
   3   5   7      261.92      267.56     16.32 o
   4   5   7        6.98        5.48      2.75 o
  -4   6   7       15.86        0.00      4.03 o
  -3   6   7       21.94       14.32      3.30 o
  -2   6   7      194.88      220.67      8.59 o
  -1   6   7       10.88       12.38      2.38 o
   0   6   7       16.98       14.77      1.05 o
   1   6   7       91.70       88.97      3.91 o
   2   6   7      508.47      515.87     25.57 o
   3   6   7       70.10       62.26     10.92 o
   4   6   7       20.98       26.03      3.83 o
  -4   7   7       25.56        9.32      6.71 o
  -3   7   7       32.50       26.97      3.59 o
  -2   7   7      207.01      208.56      8.74 o
  -1   7   7      104.82      109.91      6.49 o
   0   7   7       33.04       30.89      3.44 o
   1   7   7       60.43       59.21      4.05 o
   2   7   7       97.72       92.84      5.37 o
   3   7   7       37.20       34.70     10.03 o
   4   7   7       18.34       20.17      4.91 o
  -4   8   7       14.50        5.29      3.38 o
  -3   8   7      172.59      157.13     27.40 o
  -2   8   7      612.42      554.94     46.17 o
  -1   8   7        2.68        3.56      2.77 o
   0   8   7      259.44      267.31     12.84 o
   1   8   7      152.60      138.20      4.89 o
   2   8   7       36.69       34.17      3.57 o
   3   8   7       19.73       20.06      5.88 o
   4   8   7        8.46        4.27      2.15 o
  -4   9   7       10.95        3.37      2.22 o
  -3   9   7      114.87      105.60     10.17 o
  -2   9   7       40.58       40.98      4.78 o
  -1   9   7        8.62       11.63      3.76 o
   0   9   7        4.55        6.47      2.68 o
   1   9   7       29.07       30.40      4.08 o
   2   9   7       25.79       22.20      3.33 o
   3   9   7       59.89       57.44      5.03 o
   4   9   7      112.51      129.81      7.26 o
  -3  10   7      246.71      254.69     19.38 o
  -2  10   7       14.52       19.50      7.97 o
  -1  10   7       57.85       68.34      6.43 o
   0  10   7        2.14        2.43      2.82 o
   1  10   7        2.75        2.36      3.06 o
   2  10   7       97.18       96.56      4.56 o
   3  10   7        2.97        2.91      1.89 o
  -3  11   7      184.57      184.86     11.78 o
  -2  11   7        2.35        4.86      3.34 o
  -1  11   7       79.09       82.92      6.35 o
   0  11   7       13.64       13.84      3.65 o
   1  11   7       37.92       36.38      4.56 o
   2  11   7        6.85        5.02      2.80 o
   3  11   7        6.00        3.26      1.61 o
  -3  12   7        6.98        6.27      3.23 o
  -2  12   7      145.00      104.54     30.25 o
  -1  12   7       13.39       14.01      5.30 o
   0  12   7      278.60      274.00     12.33 o
   1  12   7       26.87       23.77      4.11 o
   2  12   7        1.86        2.74      2.22 o
   3  12   7       30.71       32.68      6.13 o
  -3  13   7       42.44       47.36      4.88 o
  -2  13   7       11.49       21.31      4.97 o
  -1  13   7       63.96       63.08      8.21 o
   0  13   7        1.21        0.59      1.84 o
   1  13   7       40.47       42.14      5.15 o
   2  13   7       18.00       19.06      4.05 o
  -2  14   7       18.19       18.77      4.38 o
  -1  14   7        7.32        3.46      3.69 o
   0  14   7       20.22       18.93      6.41 o
   1  14   7        7.20        5.04      2.52 o
   2  14   7       20.35       18.82      3.94 o
  -2  15   7       10.53       16.44      3.41 o
  -1  15   7       67.64       55.25     15.73 o
   0  15   7        1.68        0.48      1.38 o
   1  15   7        4.12        3.01      3.10 o
  -1  16   7       53.25       67.88      7.46 o
   0  16   7       27.37       31.57      4.46 o
   1  16   7       93.11      104.82      6.23 o
  -1 -15   8        7.53        3.34      3.78 o
   0 -15   8       57.10       59.24      5.35 o
   1 -15   8        6.11        2.62      2.29 o
  -2 -14   8       97.27       94.34      5.36 o
  -1 -14   8      314.91      347.30     18.56 o
   0 -14   8      136.06      149.77      9.39 o
   1 -14   8       15.23       12.51     10.86 o
   2 -14   8        7.21        4.32      2.83 o
  -3 -13   8       26.38       26.69      2.90 o
  -2 -13   8        0.86        0.19      1.97 o
  -1 -13   8      280.94      336.28     15.73 o
   0 -13   8      113.72      124.60      9.19 o
   1 -13   8       44.27       42.46      4.21 o
   2 -13   8        0.73       -0.11      0.94 o
  -3 -12   8        5.61        1.71      1.69 o
  -2 -12   8       42.61       38.89      3.69 o
  -1 -12   8       38.55       39.16      4.71 o
   0 -12   8      314.35      337.01     20.96 o
   1 -12   8      169.05      166.23      9.78 o
   2 -12   8       32.68       29.77      5.00 o
   3 -12   8       14.76       17.95      3.60 o
  -3 -11   8       32.52       32.88      3.30 o
  -2 -11   8       19.15       22.23      8.41 o
  -1 -11   8      300.98      305.49     12.38 o
   0 -11   8       80.61       81.28      8.11 o
   1 -11   8       18.22       16.74      3.38 o
   2 -11   8      107.79       97.62     12.11 o
   3 -11   8       85.43      102.51      8.89 o
  -4 -10   8       43.79       40.42      3.78 o
  -3 -10   8      151.38      158.77      9.95 o
  -2 -10   8        1.96        2.09      2.99 o
  -1 -10   8      243.27      236.78     18.77 o
   0 -10   8      247.07      243.17      8.47 o
   1 -10   8       74.19       73.14      5.36 o
   2 -10   8      129.68      113.16     10.13 o
   3 -10   8       23.72       25.07     16.26 o
  -4  -9   8        5.17        1.33      1.36 o
  -3  -9   8      130.31      128.79      6.42 o
  -2  -9   8        0.41        0.28      1.89 o
  -1  -9   8       10.75        7.38      2.71 o
   0  -9   8        9.77       10.18      2.15 o
   1  -9   8      405.65      396.16     13.29 o
   2  -9   8       79.16       79.14      7.38 o
   3  -9   8       12.79        4.15      4.48 o
  -4  -8   8       34.85       33.63      9.30 o
  -3  -8   8       35.98       42.67      4.89 o
  -2  -8   8      329.08      316.82     12.41 o
  -1  -8   8       13.47       10.70      2.77 o
   0  -8   8       73.05       77.06      3.72 o
   1  -8   8      746.42      769.55     18.32 o
   2  -8   8       49.54       47.63      5.54 o
   3  -8   8        7.20        4.24      3.42 o
  -4  -7   8        8.96        6.70      2.73 o
  -3  -7   8       33.43       30.23      4.03 o
  -2  -7   8       72.31       64.91      7.06 o
  -1  -7   8       62.20       73.88      4.72 o
   0  -7   8      155.99      158.28      6.00 o
   1  -7   8      536.32      542.72     12.87 o
   2  -7   8      406.42      392.89     14.63 o
   3  -7   8        7.66        5.35      3.72 o
  -4  -6   8       52.51       54.04      3.90 o
  -3  -6   8        3.59        3.41      2.91 o
  -2  -6   8       12.23        7.10      3.05 o
  -1  -6   8       67.75       66.01      3.53 o
   0  -6   8       61.12       62.45      4.26 o
   1  -6   8       98.74      100.65      4.96 o
   2  -6   8     1024.46      986.00     23.62 o
   3  -6   8       32.25       12.11      4.90 o
  -4  -5   8        9.02        7.54      2.13 o
  -3  -5   8      195.40      205.88     21.60 o
  -2  -5   8      344.32      344.29     16.88 o
  -1  -5   8      338.66      326.88      6.91 o
   0  -5   8       29.64       29.46      1.96 o
   1  -5   8       32.21       35.78      2.90 o
   2  -5   8     1033.99     1021.97     23.02 o
   3  -5   8       35.02       15.53      8.54 o
  -4  -4   8       12.75       11.62      2.34 o
  -3  -4   8      135.60      136.51     14.98 o
  -2  -4   8      165.17      164.54     10.53 o
  -1  -4   8      153.81      140.22      3.51 o
   0  -4   8       55.89       58.12      2.15 o
   1  -4   8      109.47      122.44      3.83 o
   2  -4   8      433.23      452.87     11.68 o
   3  -4   8       91.85       76.60     13.71 o
  -5  -3   8        6.63        2.91      2.16 o
  -4  -3   8       40.70       44.61      5.23 o
  -3  -3   8       68.24       63.09      7.57 o
  -2  -3   8       20.85       26.76      6.21 o
  -1  -3   8      210.21      221.83      3.91 o
   0  -3   8      233.48      226.14      5.33 o
   1  -3   8       58.93       56.49      2.64 o
   2  -3   8        0.16        0.32      1.08 o
   3  -3   8      333.74      322.08     54.45 o
  -5  -2   8       14.56       15.38      3.25 o
  -4  -2   8       15.28       20.12      3.87 o
  -3  -2   8        6.25        5.63      2.67 o
  -2  -2   8       30.49       31.64      3.89 o
  -1  -2   8      123.37      122.88      2.84 o
   0  -2   8       44.55       48.55      1.51 o
   1  -2   8       30.62       32.27      2.05 o
   2  -2   8      229.91      238.25      6.99 o
   3  -2   8      899.40      831.13    111.91 o
  -5  -1   8        0.29        0.04      0.94 o
  -4  -1   8       46.46       50.87      5.10 o
  -3  -1   8        1.83        2.34      1.95 o
  -2  -1   8       85.00       85.55      3.39 o
  -1  -1   8      521.49      510.54     10.02 o
   0  -1   8       33.10       33.75      1.25 o
   1  -1   8      106.16      109.64      3.15 o
   2  -1   8      252.85      254.20     10.27 o
   3  -1   8      648.28      696.57     27.84 o
  -5   0   8       70.43       76.79      5.93 o
  -4   0   8        0.23       -0.05      2.17 o
  -3   0   8      331.74      354.32     13.01 o
  -2   0   8        1.33        1.51      1.03 o
  -1   0   8       68.40       60.40      1.61 o
   0   0   8       40.98       39.44      1.66 o
   1   0   8      246.99      253.56      6.17 o
   2   0   8      121.06      124.11      5.84 o
   4   0   8     1405.48     1538.92     54.54 o
  -5   1   8        0.28        0.38      1.36 o
  -4   1   8       46.48       47.60      4.81 o
  -3   1   8        1.83        1.54      1.67 o
  -2   1   8       85.01       89.18      2.90 o
  -1   1   8      521.45      521.03      7.35 o
   0   1   8       33.07       33.32      1.23 o
   1   1   8      106.12      102.60      3.13 o
   2   1   8      252.97      258.56     10.08 o
   4   1   8      452.50      484.18     21.35 o
  -5   2   8       14.55        4.51      4.32 o
  -4   2   8       15.27       17.40      5.94 o
  -3   2   8        6.25        2.85      1.90 o
  -2   2   8       30.49       30.30      2.19 o
  -1   2   8      123.34      123.20      2.74 o
   0   2   8       44.51       47.35      1.39 o
   1   2   8       30.64       29.65      1.93 o
   2   2   8      229.87      241.01     11.59 o
   3   2   8      899.25      938.08     39.55 o
   4   2   8      366.61      409.75     16.58 o
  -5   3   8        6.64        0.27      2.86 o
  -4   3   8       40.68       40.41      4.36 o
  -3   3   8       68.23       65.20      4.49 o
  -2   3   8       20.86       22.87      2.05 o
  -1   3   8      210.26      219.41      4.33 o
   0   3   8      233.57      227.38      3.40 o
   1   3   8       58.96       51.36      3.23 o
   2   3   8        0.16        0.04      1.78 o
   3   3   8      333.82      348.75     16.05 o
   4   3   8      113.98      124.80      7.40 o
  -4   4   8       12.75        3.80      3.22 o
  -3   4   8      135.58      135.10      7.19 o
  -2   4   8      165.16      156.92      6.01 o
  -1   4   8      153.80      143.78      5.85 o
   0   4   8       55.84       56.03      1.99 o
   1   4   8      109.44      110.90      7.90 o
   2   4   8      433.10      424.89     32.36 o
   3   4   8       91.83       84.14      7.14 o
   4   4   8       73.48       83.53      8.17 o
  -4   5   8        9.01        1.50      3.67 o
  -3   5   8      195.42      174.95     13.28 o
  -2   5   8      344.32      341.32      9.41 o
  -1   5   8      338.63      331.22     12.04 o
   0   5   8       29.65       30.14      1.62 o
   1   5   8       32.24       36.84      3.31 o
   2   5   8     1034.18      975.74     91.71 o
   3   5   8       35.03       41.32      5.23 o
   4   5   8      121.47      146.95     10.00 o
  -4   6   8       52.49       31.22      3.58 o
  -3   6   8        3.60        2.59      2.48 o
  -2   6   8       12.24        6.80      3.14 o
  -1   6   8       67.75       72.51      4.13 o
   0   6   8       61.07       60.98      3.39 o
   1   6   8       98.67       99.96      5.09 o
   2   6   8     1024.46      972.68     44.39 o
   3   6   8       32.27       32.30      4.64 o
   4   6   8       23.33       25.32      3.38 o
  -4   7   8        8.97        4.21      2.83 o
  -3   7   8       33.42       27.20      9.94 o
  -2   7   8       72.30       61.01      6.22 o
  -1   7   8       62.20       72.74      5.11 o
   0   7   8      156.04      156.41     13.75 o
   1   7   8      536.35      532.34     17.47 o
   2   7   8      406.31      389.62     11.93 o
   3   7   8        7.64        9.39      3.36 o
   4   7   8        9.80       11.06      2.49 o
  -4   8   8       34.84       18.40      3.32 o
  -3   8   8       35.98       31.42      7.75 o
  -2   8   8      329.07      323.44     18.10 o
  -1   8   8       13.46       12.81      3.28 o
   0   8   8       73.02       76.53      5.41 o
   1   8   8      746.50      768.13     58.29 o
   2   8   8       49.56       46.84      3.51 o
   3   8   8        7.19       11.30      5.06 o
   4   8   8       61.78       65.02      5.35 o
  -3   9   8      130.31      104.42     24.06 o
  -2   9   8        0.41        0.30      1.75 o
  -1   9   8       10.73        7.88      3.10 o
   0   9   8        9.75       10.75      3.27 o
   1   9   8      405.54      393.86     23.40 o
   2   9   8       79.21       76.39      4.75 o
   3   9   8       12.80       12.38      5.60 o
  -3  10   8      151.36      156.38     11.17 o
  -2  10   8        1.96        1.59      2.33 o
  -1  10   8      243.24      233.60     10.31 o
   0  10   8      247.10      241.66     10.25 o
   1  10   8       74.25       75.19      8.32 o
   2  10   8      129.70      121.93      8.81 o
   3  10   8       23.74       29.44      6.10 o
  -3  11   8       32.53       36.88      5.64 o
  -2  11   8       19.14       17.20      8.03 o
  -1  11   8      301.00      294.19     13.18 o
   0  11   8       80.58       77.06      6.02 o
   1  11   8       18.21       19.32      3.74 o
   2  11   8      107.72      110.16      7.12 o
   3  11   8       85.39       89.99      8.87 o
  -3  12   8        5.61        4.80      3.85 o
  -2  12   8       42.60       34.55      7.86 o
  -1  12   8       38.54       35.11      5.59 o
   0  12   8      314.34      324.68     17.21 o
   1  12   8      169.04      173.52      9.31 o
   2  12   8       32.71       33.07      3.67 o
  -2  13   8        0.85        0.94      1.54 o
  -1  13   8      280.92      280.04     44.28 o
   0  13   8      113.73      118.06      9.23 o
   1  13   8       44.30       42.52      4.92 o
   2  13   8        0.73        0.12      1.46 o
  -2  14   8       97.28      109.00      7.25 o
  -1  14   8      314.92      300.37     51.31 o
   0  14   8      136.03      140.89      7.99 o
   1  14   8       15.21        5.06      3.98 o
   2  14   8        7.22        4.48      2.41 o
  -1  15   8        7.54        3.24      2.08 o
   0  15   8       57.08       54.00      6.51 o
   1  15   8        6.12        3.78      3.79 o
   0  16   8        8.16        4.95      2.40 o
  -1 -15   9      113.43      120.27      6.28 o
   0 -15   9        1.37       -0.40      2.57 o
  -1 -14   9      286.69      342.69     14.82 o
   0 -14   9       69.84       68.05      8.67 o
   1 -14   9       50.38       56.18      3.44 o
  -2 -13   9      199.53      175.10     32.72 o
  -1 -13   9      394.60      428.89     18.84 o
   0 -13   9       90.00       92.96      7.92 o
   1 -13   9      100.93      109.89      5.68 o
   2 -13   9       26.55       27.01      7.98 o
  -3 -12   9        1.97        0.93      1.53 o
  -2 -12   9        9.67       12.78      3.36 o
  -1 -12   9      156.47      173.77      7.45 o
   0 -12   9       57.52       63.72     10.64 o
   1 -12   9       49.10       55.56      5.03 o
   2 -12   9        8.89        1.21      2.22 o
  -3 -11   9       15.45        9.70      7.76 o
  -2 -11   9       81.96       80.86      7.03 o
  -1 -11   9      187.35      194.06     10.86 o
   0 -11   9      254.11      257.14     14.50 o
   1 -11   9      215.19      221.57      9.79 o
   2 -11   9        3.00        2.09      1.85 o
   3 -11   9        9.45        5.65      2.42 o
  -3 -10   9       72.43       73.42      8.77 o
  -2 -10   9      149.21      133.29      9.52 o
  -1 -10   9       63.83       64.17      5.06 o
   0 -10   9      779.99      835.00     25.52 o
   1 -10   9      175.77      176.62      7.90 o
   2 -10   9      108.50      107.39     14.13 o
   3 -10   9        0.64        0.29      1.55 o
  -4  -9   9        5.78       14.38      8.98 o
  -3  -9   9       22.34       21.06      4.51 o
  -2  -9   9       81.53       67.28      7.36 o
  -1  -9   9      160.12      156.77      7.40 o
   0  -9   9      883.52      950.96     26.95 o
   1  -9   9      140.08      143.84      7.26 o
   2  -9   9       59.56       56.86      4.93 o
   3  -9   9        8.80        1.43      2.01 o
  -4  -8   9        4.68        2.37      1.33 o
  -3  -8   9        0.62        0.30      2.09 o
  -2  -8   9      135.91      119.48      6.63 o
  -1  -8   9       32.36       39.81      4.77 o
   0  -8   9      255.60      256.98      7.47 o
   1  -8   9      509.56      540.03     14.74 o
   2  -8   9       42.41       48.17      6.32 o
   3  -8   9       31.73       28.91      9.12 o
  -4  -7   9      147.81      157.30      5.30 o
  -3  -7   9       44.14       39.28      4.34 o
  -2  -7   9       31.78       39.42      4.30 o
  -1  -7   9       58.53       63.43      5.28 o
   0  -7   9       14.61       20.80      3.02 o
   1  -7   9     1634.00     1619.35     35.94 o
   2  -7   9      152.42      143.45      8.41 o
   3  -7   9      113.36       78.77      7.35 o
  -4  -6   9        3.67        1.36      1.55 o
  -3  -6   9      266.95      262.40     17.25 o
  -2  -6   9        8.70        8.33      2.90 o
  -1  -6   9       37.72       37.12      4.28 o
   0  -6   9       60.62       66.51      3.47 o
   1  -6   9     1021.99     1044.58     23.31 o
   2  -6   9       19.86       15.72      2.84 o
   3  -6   9        2.03        1.56      2.75 o
  -4  -5   9       24.57       25.25      2.54 o
  -3  -5   9       21.76       13.71      7.75 o
  -2  -5   9       63.18       69.43      5.81 o
  -1  -5   9       60.47       55.49      3.15 o
   0  -5   9      139.22      142.67      5.57 o
   1  -5   9      279.09      281.22      7.83 o
   2  -5   9       47.32       50.61      3.87 o
   3  -5   9      147.43       97.50      8.75 o
  -4  -4   9       23.71       18.80      2.55 o
  -3  -4   9       54.20       50.40      6.82 o
  -2  -4   9       40.84       46.90      4.84 o
  -1  -4   9       61.19       51.56      3.33 o
   0  -4   9       14.11       13.25      1.43 o
   1  -4   9       75.33       83.61      4.21 o
   2  -4   9      416.17      414.45     10.91 o
   3  -4   9      105.58      110.28     18.43 o
  -4  -3   9      443.67      458.77     20.34 o
  -3  -3   9       65.64       72.24      6.13 o
  -2  -3   9      220.09      219.78     10.49 o
  -1  -3   9       79.39       75.84      2.61 o
   0  -3   9        6.63       10.52      1.26 o
   1  -3   9      417.56      408.95     10.52 o
   2  -3   9      960.19      935.69     21.39 o
   3  -3   9      246.01      236.91     41.23 o
  -4  -2   9      211.18      213.17     10.06 o
  -3  -2   9        1.56        3.35      2.67 o
  -2  -2   9       10.65        9.26      2.96 o
  -1  -2   9       95.72       94.97      3.44 o
   0  -2   9       26.61       30.70      1.93 o
   1  -2   9       91.82       93.42      3.68 o
   2  -2   9      359.64      362.10     10.41 o
   3  -2   9       34.66       39.44      5.01 o
  -4  -1   9        2.32        1.63      2.51 o
  -3  -1   9       38.03       37.55      4.65 o
  -2  -1   9       41.73       46.55      3.84 o
  -1  -1   9      191.30      189.01      4.78 o
   0  -1   9       32.79       34.87      1.70 o
   1  -1   9       35.91       43.35      3.38 o
   2  -1   9      339.60      316.25     18.34 o
   3  -1   9      833.86      907.42     34.73 o
  -4   0   9        5.94        3.28      2.48 o
  -3   0   9       46.40       43.13      4.80 o
  -2   0   9       32.54       28.81      3.52 o
  -1   0   9      103.89      105.26      3.69 o
   0   0   9       22.87       23.74      1.52 o
   1   0   9      178.30      197.52      8.00 o
   2   0   9      172.75      178.81     10.18 o
   3   0   9      278.52      295.19     17.40 o
  -4   1   9        2.33        0.72      1.95 o
  -3   1   9       38.01       38.20      4.59 o
  -2   1   9       41.74       47.72      3.08 o
  -1   1   9      191.37      188.04      4.74 o
   0   1   9       32.80       35.28      2.08 o
   1   1   9       35.88       38.17      3.52 o
   2   1   9      339.60      328.95     11.21 o
   3   1   9      833.81      896.44     35.33 o
   4   1   9        8.29        5.52      2.37 o
  -4   2   9      211.17      176.02      8.03 o
  -3   2   9        1.56        1.44      2.87 o
  -2   2   9       10.68       10.38      2.86 o
  -1   2   9       95.73       92.15      2.53 o
   0   2   9       26.60       29.44      1.52 o
   1   2   9       91.73       83.01      5.51 o
   2   2   9      359.72      371.93     16.63 o
   3   2   9       34.67       40.54      5.43 o
   4   2   9        1.84        1.90      3.00 o
  -4   3   9      443.67      389.85     13.32 o
  -3   3   9       65.66       63.08      9.04 o
  -2   3   9      220.02      229.89      7.66 o
  -1   3   9       79.32       77.85      2.57 o
   0   3   9        6.63        8.81      1.42 o
   1   3   9      417.73      398.02     29.62 o
   2   3   9      960.08      976.84     37.62 o
   3   3   9      246.05      262.31     16.33 o
   4   3   9       49.59       52.89      4.37 o
  -4   4   9       23.70        5.01      5.03 o
  -3   4   9       54.18       50.69      5.96 o
  -2   4   9       40.87       46.48      3.91 o
  -1   4   9       61.20       59.61      3.72 o
   0   4   9       14.09       13.19      1.73 o
   1   4   9       75.27       79.92      4.56 o
   2   4   9      416.20      428.05     18.71 o
   3   4   9      105.55      112.46      8.18 o
   4   4   9       33.24       38.33      3.74 o
  -4   5   9       24.55        9.11      7.94 o
  -3   5   9       21.77       13.18      5.97 o
  -2   5   9       63.19       68.46      5.09 o
  -1   5   9       60.50       63.28      3.64 o
   0   5   9      139.28      135.69      3.97 o
   1   5   9      279.10      261.56     12.50 o
   2   5   9       47.34       50.31      4.86 o
   3   5   9      147.45      149.15      8.82 o
   4   5   9       24.37       27.06      3.14 o
  -4   6   9        3.67        0.55      1.56 o
  -3   6   9      266.95      235.85     38.69 o
  -2   6   9        8.71        8.20      3.02 o
  -1   6   9       37.74       41.69      3.31 o
   0   6   9       60.59       68.48      4.16 o
   1   6   9     1021.81     1041.61     38.69 o
   2   6   9       19.86       16.12      3.69 o
   3   6   9        2.03        2.56      2.54 o
   4   6   9       14.50       15.63      2.38 o
  -3   7   9       44.15       36.66      6.20 o
  -2   7   9       31.75       38.77      4.58 o
  -1   7   9       58.47       65.70      5.13 o
   0   7   9       14.61       19.68      4.62 o
   1   7   9     1634.29     1632.45     56.18 o
   2   7   9      152.41      144.11     10.11 o
   3   7   9      113.38      127.22      9.89 o
  -3   8   9        0.62        1.15      1.92 o
  -2   8   9      135.92      130.27      7.35 o
  -1   8   9       32.34       35.62      5.32 o
   0   8   9      255.54      258.59     10.41 o
   1   8   9      509.42      537.83     45.81 o
   2   8   9       42.37       44.71      3.90 o
   3   8   9       31.72       40.22      4.17 o
  -3   9   9       22.33       18.27      8.66 o
  -2   9   9       81.52       64.57      5.63 o
  -1   9   9      160.17      157.16     10.67 o
   0   9   9      883.67      923.76     55.61 o
   1   9   9      140.15      146.00      8.24 o
   2   9   9       59.59       63.02      4.00 o
   3   9   9        8.80        5.14      2.95 o
  -3  10   9       72.43       89.84      7.72 o
  -2  10   9      149.24      131.50     16.67 o
  -1  10   9       63.81       67.44      5.86 o
   0  10   9      779.81      783.66     60.35 o
   1  10   9      175.72      171.44     16.52 o
   2  10   9      108.53      111.35      6.29 o
   3  10   9        0.64        0.81      1.70 o
  -3  11   9       15.46       11.24      5.27 o
  -2  11   9       81.92       72.77      9.05 o
  -1  11   9      187.34      196.31     10.49 o
   0  11   9      254.20      249.43     13.92 o
   1  11   9      215.25      230.12     18.12 o
   2  11   9        2.99        2.23      2.27 o
  -3  12   9        1.97        0.58      1.87 o
  -2  12   9        9.65        6.82      5.54 o
  -1  12   9      156.44      163.63     14.15 o
   0  12   9       57.53       63.72      5.34 o
   1  12   9       49.12       60.30      5.65 o
   2  12   9        8.87        6.06      2.80 o
  -2  13   9      199.55      225.29     11.19 o
  -1  13   9      394.59      400.27     40.67 o
   0  13   9       90.01       88.86      5.70 o
   1  13   9      100.91      120.84      7.93 o
   2  13   9       26.58       25.98      5.28 o
  -2  14   9       26.71       33.93      4.24 o
  -1  14   9      286.73      313.13     57.31 o
   0  14   9       69.83       72.66      5.52 o
   1  14   9       50.39       57.48      5.42 o
  -1  15   9      113.38      130.92      7.19 o
   0  15   9        1.36        0.99      1.22 o
  -1 -14  10       53.39       49.71      6.10 o
   0 -14  10        8.57        0.71      2.34 o
   1 -14  10       36.59       36.54      3.77 o
  -2 -13  10       43.10       44.92      3.47 o
  -1 -13  10        3.72        1.95      1.52 o
   0 -13  10       70.94       75.18      6.57 o
   1 -13  10        1.81        0.08      1.07 o
  -2 -12  10        0.72        1.38      1.86 o
  -1 -12  10       94.90       90.61      6.02 o
   0 -12  10      232.82      249.95     13.54 o
   1 -12  10       59.84       55.76      4.50 o
   2 -12  10      187.18      177.82     16.83 o
  -3 -11  10       51.20       61.52      4.70 o
  -2 -11  10       10.34       11.02      3.58 o
  -1 -11  10      311.96      315.79     12.25 o
   0 -11  10      262.79      284.32     11.23 o
   1 -11  10       30.64       29.00      3.32 o
   2 -11  10      526.06      524.33     63.28 o
  -3 -10  10        2.31        0.46      1.14 o
  -2 -10  10       58.52       64.28      6.49 o
  -1 -10  10      216.30      209.59     10.07 o
   0 -10  10       16.12       18.35      4.00 o
   1 -10  10        1.58        1.20      2.49 o
   2 -10  10      271.95      269.38     25.61 o
   3 -10  10       83.58       95.32      4.89 o
  -3  -9  10       66.72       61.83      8.22 o
  -2  -9  10       92.29       94.77      8.17 o
  -1  -9  10       26.01       30.64      3.89 o
   0  -9  10      405.25      417.63     16.49 o
   1  -9  10      121.04      121.71      5.10 o
   2  -9  10       31.55       30.67      3.71 o
   3  -9  10       20.22       23.22      7.86 o
  -4  -8  10        0.55        0.58      1.29 o
  -3  -8  10       72.28       67.36      5.22 o
  -2  -8  10       67.46       66.64      7.36 o
  -1  -8  10       44.18       46.62      5.42 o
   0  -8  10      359.68      376.57     17.23 o
   1  -8  10      830.11      882.07     20.55 o
   2  -8  10       48.79       43.30      5.08 o
   3  -8  10       14.11        4.88      5.19 o
  -4  -7  10       12.66       12.10      5.32 o
  -3  -7  10       81.16       77.46      5.06 o
  -2  -7  10       40.48       41.34      6.14 o
  -1  -7  10      112.35      105.94     16.20 o
   0  -7  10      114.32      113.87      6.23 o
   1  -7  10      320.84      342.96     11.55 o
   2  -7  10        6.21        3.19      1.81 o
   3  -7  10        6.58        1.90      2.92 o
  -4  -6  10        6.48        2.05      1.36 o
  -3  -6  10       13.34       13.15      3.14 o
  -2  -6  10      191.98      193.42     16.15 o
  -1  -6  10       84.96       80.10     12.56 o
   0  -6  10      384.73      394.33     10.15 o
   1  -6  10      523.79      553.38     14.25 o
   2  -6  10       11.88        8.68      2.24 o
   3  -6  10       60.41       61.42      9.48 o
  -4  -5  10       44.48       47.82      3.36 o
  -3  -5  10       20.57       15.72      3.87 o
  -2  -5  10      113.71      113.19      6.38 o
  -1  -5  10       45.89       43.32      8.01 o
   0  -5  10     1486.07     1492.80     32.21 o
   1  -5  10      226.18      233.34      7.30 o
   2  -5  10      185.03      179.65      7.54 o
   3  -5  10       13.35        7.86      4.04 o
  -4  -4  10       53.60       53.54      3.94 o
  -3  -4  10       18.75       20.69      3.47 o
  -2  -4  10       65.89       69.39      5.07 o
  -1  -4  10       22.77       19.96      4.44 o
   0  -4  10      980.74      977.01     22.38 o
   1  -4  10       82.27       83.24      4.09 o
   2  -4  10      101.17       99.29      5.35 o
   3  -4  10       78.32       62.44      7.16 o
  -4  -3  10       25.93       24.47      5.75 o
  -3  -3  10       26.68       22.43      5.25 o
  -2  -3  10      333.49      334.09     13.88 o
  -1  -3  10       43.24       38.46      3.43 o
   0  -3  10      345.14      355.05     10.32 o
   1  -3  10       62.85       59.38      4.98 o
   2  -3  10        9.53       15.74      4.27 o
   3  -3  10       10.75        7.82      3.12 o
  -4  -2  10       25.52       27.00      3.53 o
  -3  -2  10        1.20        0.46      1.40 o
  -2  -2  10      827.69      839.51     24.02 o
  -1  -2  10      277.49      268.56      9.85 o
   0  -2  10        7.24        4.96      2.47 o
   1  -2  10       69.87       72.68      4.52 o
   2  -2  10        5.92        6.00      2.09 o
   3  -2  10       29.02       34.79      4.62 o
  -4  -1  10       15.85        9.22      3.43 o
  -3  -1  10       12.44        9.70      2.26 o
  -2  -1  10      246.88      237.85     11.06 o
  -1  -1  10      539.14      537.95     15.19 o
   0  -1  10       93.86       79.59      7.96 o
   1  -1  10      158.05      168.89      6.79 o
   2  -1  10       65.40       65.65      3.94 o
   3  -1  10      131.72      141.19     11.25 o
  -4   0  10        4.69        1.25      2.25 o
  -3   0  10        0.04        0.12      1.11 o
  -2   0  10        2.18        3.96      1.83 o
  -1   0  10      666.17      700.35     19.67 o
   0   0  10       92.34       83.41      6.90 o
   1   0  10       82.16       80.72      5.60 o
   2   0  10       80.92       77.10      6.25 o
   3   0  10       23.48       24.49      4.28 o
  -4   1  10       15.85        6.34      5.12 o
  -3   1  10       12.44        5.23      2.69 o
  -2   1  10      246.77      232.37      7.19 o
  -1   1  10      539.20      538.02     15.82 o
   0   1  10       93.80       75.29      5.91 o
   1   1  10      158.00      148.10     13.71 o
   2   1  10       65.43       64.22      6.31 o
   3   1  10      131.74      140.16      8.68 o
  -4   2  10       25.52       18.89     12.84 o
  -3   2  10        1.20        0.32      1.48 o
  -2   2  10      827.79      897.79     32.47 o
  -1   2  10      277.49      276.10      7.90 o
   0   2  10        7.23        5.14      1.51 o
   1   2  10       69.91       59.07      8.52 o
   2   2  10        5.92        6.60      5.14 o
   3   2  10       29.01       37.66      4.93 o
  -4   3  10       25.93        6.11      6.14 o
  -3   3  10       26.69       26.23      5.40 o
  -2   3  10      333.45      347.01     15.92 o
  -1   3  10       43.20       42.91      2.96 o
   0   3  10      345.17      357.82      9.23 o
   1   3  10       62.87       52.15      5.76 o
   2   3  10        9.51       12.29      4.15 o
   3   3  10       10.75        9.21      5.05 o
  -4   4  10       53.63       30.96      9.87 o
  -3   4  10       18.76       14.03      5.14 o
  -2   4  10       65.93       73.35      4.48 o
  -1   4  10       22.77       24.66      2.69 o
   0   4  10      980.83      963.68     28.55 o
   1   4  10       82.24       79.74      4.72 o
   2   4  10      101.15      111.60      8.08 o
   3   4  10       78.32       91.29      9.30 o
   4   4  10       13.40       15.24      3.40 o
  -4   5  10       44.47       31.61      4.52 o
  -3   5  10       20.56       14.44      4.19 o
  -2   5  10      113.64      121.54      5.53 o
  -1   5  10       45.89       53.02      3.59 o
   0   5  10     1485.87     1482.72     44.43 o
   1   5  10      226.18      227.17     12.63 o
   2   5  10      185.08      185.87     10.66 o
   3   5  10       13.37       17.90      5.42 o
  -4   6  10        6.49        0.01      1.93 o
  -3   6  10       13.34       10.33      5.59 o
  -2   6  10      192.02      210.65      9.15 o
  -1   6  10       84.99       88.37      5.12 o
   0   6  10      384.88      403.10     16.58 o
   1   6  10      523.82      546.84     18.36 o
   2   6  10       11.86        7.30      2.84 o
   3   6  10       60.40       71.02      7.63 o
  -3   7  10       81.17       82.33     12.69 o
  -2   7  10       40.45       42.16      5.51 o
  -1   7  10      112.35      129.84      9.51 o
   0   7  10      114.30      122.98      6.94 o
   1   7  10      320.77      330.73      9.26 o
   2   7  10        6.21        5.08      3.20 o
   3   7  10        6.58        3.91      2.17 o
  -3   8  10       72.30       70.36     12.41 o
  -2   8  10       67.51       66.99      8.11 o
  -1   8  10       44.15       57.06      7.57 o
   0   8  10      359.73      390.33     22.95 o
   1   8  10      830.20      870.82     53.72 o
   2   8  10       48.81       43.00      3.62 o
   3   8  10       14.12       13.91      2.52 o
  -3   9  10       66.73       59.68     15.59 o
  -2   9  10       92.23       90.70      8.90 o
  -1   9  10       25.99       19.73      9.00 o
   0   9  10      405.18      432.38     17.69 o
   1   9  10      120.99      119.32      7.95 o
   2   9  10       31.52       31.29      3.67 o
   3   9  10       20.22       28.41      2.53 o
  -3  10  10        2.30        0.74      1.33 o
  -2  10  10       58.53       56.31     11.61 o
  -1  10  10      216.40      228.26     11.11 o
   0  10  10       16.14       14.59      5.72 o
   1  10  10        1.58        2.39      2.22 o
   2  10  10      271.99      265.04     10.10 o
  -3  11  10       51.19       64.92      5.52 o
  -2  11  10       10.35       11.84      4.16 o
  -1  11  10      311.90      320.53     25.01 o
   0  11  10      262.86      284.95     22.42 o
   1  11  10       30.65       32.38      4.54 o
   2  11  10      526.03      516.53     20.31 o
  -2  12  10        0.71        0.48      1.47 o
  -1  12  10       94.88       89.71      8.32 o
   0  12  10      232.84      258.22     19.66 o
   1  12  10       59.88       59.99      4.33 o
  -2  13  10       43.08       46.32      4.90 o
  -1  13  10        3.73        4.67      2.96 o
   0  13  10       70.92       84.36      7.59 o
   1  13  10        1.81        0.66      1.26 o
  -1  14  10       53.43       56.49     11.93 o
   0  14  10        8.55        4.07      3.62 o
   1  14  10       36.58       42.82      5.03 o
  -1 -13  11       94.60       79.57      7.21 o
   0 -13  11        1.30       -0.07      1.69 o
   1 -13  11       80.74       72.59      6.91 o
  -2 -12  11       17.96       20.02      4.38 o
  -1 -12  11       71.68       68.34     10.92 o
   0 -12  11        1.72        0.23      2.01 o
   1 -12  11       52.33       48.76      3.97 o
  -2 -11  11        1.20        1.36      1.95 o
  -1 -11  11       33.12       27.12     11.27 o
   0 -11  11       67.26       63.67      7.85 o
   1 -11  11       73.59       80.07      5.97 o
   2 -11  11      243.25      256.83     40.81 o
  -3 -10  11       17.92       26.07      3.22 o
  -2 -10  11        1.80        2.55      2.66 o
  -1 -10  11       35.01       32.59      5.49 o
   0 -10  11       44.43       44.21      4.28 o
   1 -10  11      389.72      395.29     13.55 o
   2 -10  11       76.94       75.70      8.40 o
  -3  -9  11        7.24        1.86      2.17 o
  -2  -9  11        5.44        6.18      3.65 o
  -1  -9  11       16.77       17.13      8.21 o
   0  -9  11       29.22       32.67      3.92 o
   1  -9  11      162.11      170.30      6.35 o
   2  -9  11        5.80        2.99      1.86 o
  -3  -8  11       83.70       79.04     13.23 o
  -2  -8  11        3.73        3.56      3.13 o
  -1  -8  11      200.03      200.93     33.37 o
   0  -8  11       73.22       72.50      6.31 o
   1  -8  11       61.93       69.06      4.41 o
   2  -8  11       50.57       49.25      4.95 o
   3  -8  11       60.91       61.88      4.70 o
  -3  -7  11      117.73      123.23      9.07 o
  -2  -7  11        0.28        0.47      3.78 o
  -1  -7  11      354.17      377.81     18.04 o
   0  -7  11      733.39      749.83     49.79 o
   1  -7  11        7.61        5.43      2.18 o
   2  -7  11       10.63        6.16      2.19 o
   3  -7  11       14.92       19.40      3.41 o
  -4  -6  11      253.57      282.29     13.72 o
  -3  -6  11       12.83       11.12      3.15 o
  -2  -6  11        1.24        0.04      1.66 o
  -1  -6  11       20.64       16.82      7.54 o
   0  -6  11      361.92      359.12     25.30 o
   1  -6  11       26.26       27.05      2.97 o
   2  -6  11       27.77       28.43      2.91 o
   3  -6  11        0.38       -0.08      1.32 o
  -4  -5  11       99.14      119.98      4.54 o
  -3  -5  11      142.44      126.14     17.72 o
  -2  -5  11       26.14       23.87      4.38 o
  -1  -5  11      314.47      322.19     15.85 o
   0  -5  11      431.49      438.91     31.04 o
   1  -5  11       20.59       26.98      3.22 o
   2  -5  11       40.64       44.92      4.30 o
   3  -5  11        0.72        0.03      1.67 o
  -4  -4  11       25.83       24.13      2.29 o
  -3  -4  11      778.02      813.14     23.41 o
  -2  -4  11       76.47       79.25      6.41 o
  -1  -4  11      872.09      927.74     40.08 o
   0  -4  11      244.46      246.60     12.87 o
   1  -4  11      205.25      208.04      7.99 o
   2  -4  11      290.89      281.54     15.70 o
   3  -4  11       14.75       18.55      3.93 o
  -4  -3  11       25.45       30.83      3.81 o
  -3  -3  11      807.71      791.62     68.76 o
  -2  -3  11        4.79        2.55      2.48 o
  -1  -3  11     1699.28     1709.91     64.58 o
   0  -3  11       14.21       12.84      3.74 o
   1  -3  11        7.54        6.58      2.31 o
   2  -3  11        8.99        8.35      2.99 o
   3  -3  11      105.66      113.20      6.84 o
  -4  -2  11        2.14        0.28      1.31 o
  -3  -2  11      358.30      350.42     18.48 o
  -2  -2  11      243.10      249.26     10.54 o
  -1  -2  11      544.70      510.14     60.44 o
   0  -2  11       21.65       22.14      2.77 o
   1  -2  11       69.45       74.29      4.62 o
   2  -2  11        3.59        3.59      1.96 o
   3  -2  11        5.79        8.75      4.44 o
  -4  -1  11        4.27        0.05      1.66 o
  -3  -1  11      150.85      147.41      6.72 o
  -2  -1  11      886.62      951.95     22.91 o
  -1  -1  11       47.34       43.01      4.41 o
   0  -1  11       36.36       38.39      3.95 o
   1  -1  11       17.53       21.67      3.32 o
   2  -1  11        2.71        2.33      2.10 o
   3  -1  11        8.29       10.02      4.73 o
  -4   0  11        0.42       -0.08      1.24 o
  -3   0  11      135.00      142.05      9.59 o
  -2   0  11     1720.48     1892.41     81.52 o
  -1   0  11       37.86       40.96      4.27 o
   0   0  11       13.20        8.34      2.89 o
   1   0  11        1.91        1.64      1.66 o
   2   0  11      723.50      726.24     31.84 o
   3   0  11        1.03        1.42      2.11 o
  -4   1  11        4.27        0.09      1.20 o
  -3   1  11      150.86      140.57     20.17 o
  -2   1  11      886.60      908.55     22.53 o
  -1   1  11       47.32       46.62      3.58 o
   0   1  11       36.34       37.76      3.61 o
   1   1  11       17.54       22.90      3.27 o
   2   1  11        2.70        2.17      2.78 o
   3   1  11        8.29        9.74      4.75 o
  -4   2  11        2.14        0.29      1.72 o
  -3   2  11      358.20      327.41     32.76 o
  -2   2  11      243.12      252.23     11.16 o
  -1   2  11      544.85      568.98     13.44 o
   0   2  11       21.67       22.52      2.46 o
   1   2  11       69.44       77.50      6.36 o
   2   2  11        3.59        5.27      3.04 o
   3   2  11        5.78        8.02      2.98 o
  -4   3  11       25.47       27.83      6.27 o
  -3   3  11      807.80      864.50     35.89 o
  -2   3  11        4.78        2.12      2.06 o
  -1   3  11     1699.11     1679.79     37.03 o
   0   3  11       14.18       12.12      2.86 o
   1   3  11        7.52        6.53      4.81 o
   2   3  11        8.99       12.50      5.46 o
   3   3  11      105.67      121.79      7.15 o
  -4   4  11       25.82       21.20      5.48 o
  -3   4  11      778.03      772.47     33.00 o
  -2   4  11       76.50       87.49      6.19 o
  -1   4  11      872.10      923.47     27.91 o
   0   4  11      244.51      244.58     11.57 o
   1   4  11      205.29      189.19     33.45 o
   2   4  11      290.88      313.60     17.42 o
   3   4  11       14.75       17.99      3.49 o
  -4   5  11       99.13       95.03      8.55 o
  -3   5  11      142.40      140.85      9.65 o
  -2   5  11       26.13       28.64      3.34 o
  -1   5  11      314.53      333.48     11.03 o
   0   5  11      431.47      430.22     18.36 o
   1   5  11       20.56       19.06      8.03 o
   2   5  11       40.63       48.53      7.50 o
   3   5  11        0.72        0.52      1.46 o
  -3   6  11       12.81        8.30      3.96 o
  -2   6  11        1.24        1.30      1.88 o
  -1   6  11       20.67       25.59      3.75 o
   0   6  11      361.88      368.65     18.65 o
   1   6  11       26.28       26.95      3.31 o
   2   6  11       27.76       29.94      6.35 o
   3   6  11        0.37        0.16      1.09 o
  -3   7  11      117.80      114.23      8.69 o
  -2   7  11        0.28        0.55      2.20 o
  -1   7  11      354.07      392.55     29.93 o
   0   7  11      733.45      806.99     38.41 o
   1   7  11        7.61        5.13      2.18 o
   2   7  11       10.62        7.54      3.69 o
   3   7  11       14.93       17.63      4.02 o
  -3   8  11       83.66       60.77      6.25 o
  -2   8  11        3.74        1.88      2.42 o
  -1   8  11      200.08      225.14     17.52 o
   0   8  11       73.20       78.19      6.95 o
   1   8  11       61.92       63.64      7.44 o
   2   8  11       50.56       47.74      5.62 o
   3   8  11       60.91       66.65      3.60 o
  -3   9  11        7.26       -0.06      2.00 o
  -2   9  11        5.44        6.46      2.76 o
  -1   9  11       16.78       27.93      4.94 o
   0   9  11       29.23       31.36      6.91 o
   1   9  11      162.16      165.80      7.76 o
   2   9  11        5.80        1.53      1.67 o
  -3  10  11       17.89        2.66      4.36 o
  -2  10  11        1.80        1.70      3.25 o
  -1  10  11       35.03       33.06      4.28 o
   0  10  11       44.42       48.30      4.71 o
   1  10  11      389.66      423.80     17.30 o
  -2  11  11        1.20        0.65      1.56 o
  -1  11  11       33.09       30.21      7.43 o
   0  11  11       67.30       68.45      4.95 o
   1  11  11       73.60       92.34      5.97 o
  -2  12  11       17.97       18.12     12.13 o
  -1  12  11       71.67       78.04     11.16 o
   0  12  11        1.72        0.99      1.75 o
   1  12  11       52.34       57.96      4.28 o
  -1  13  11       94.64      100.28     15.66 o
   0  13  11        1.31        0.86      1.25 o
   1  13  11       80.74       86.79      7.14 o
  -1 -12  12       21.41       31.03      2.87 o
   0 -12  12       22.62       14.68      3.28 o
   1 -12  12       14.53        0.86      3.83 o
  -2 -11  12       15.35       19.03      4.29 o
  -1 -11  12        4.80        1.94      2.28 o
   0 -11  12       15.89       14.69      7.76 o
   1 -11  12       21.65       18.42      3.59 o
  -2 -10  12       10.46        5.59      4.08 o
  -1 -10  12        7.04        3.50      2.74 o
   0 -10  12       11.72       10.28      4.72 o
   1 -10  12       14.13       11.84      6.69 o
   2 -10  12       19.25       12.63      7.37 o
  -3  -9  12       48.26       66.27      4.63 o
  -2  -9  12       46.47       50.26      7.95 o
  -1  -9  12       53.26       46.04     15.59 o
   0  -9  12        1.83        1.44      1.84 o
   1  -9  12       28.56       32.13      3.83 o
   2  -9  12       15.19        0.97      1.57 o
  -3  -8  12       34.90       36.55      8.68 o
  -2  -8  12       30.46       42.08      8.05 o
  -1  -8  12       44.18       40.46     12.06 o
   0  -8  12       40.13       37.73      4.23 o
   1  -8  12       23.60       23.43      2.73 o
   2  -8  12        2.91        0.19      1.49 o
  -3  -7  12        6.89        2.54      3.15 o
  -2  -7  12       55.66       57.09      6.48 o
  -1  -7  12       58.53       59.24      6.81 o
   0  -7  12        1.36        1.66      2.33 o
   1  -7  12       26.49       27.91      2.76 o
   2  -7  12       51.05       49.06      2.95 o
  -3  -6  12       24.09       24.23      7.89 o
  -2  -6  12       60.16       72.34      7.30 o
  -1  -6  12       17.42       19.06      4.54 o
   0  -6  12       24.65       21.53      3.43 o
   1  -6  12      123.44      128.59      5.69 o
   2  -6  12       15.48       10.29      2.91 o
   3  -6  12       49.32       53.86      4.32 o
  -3  -5  12       22.81       21.22      4.25 o
  -2  -5  12      203.27      223.65     12.80 o
  -1  -5  12       59.50       61.54      6.78 o
   0  -5  12       36.47       27.87      3.79 o
   1  -5  12        1.40        1.23      1.50 o
   2  -5  12        3.74        2.05      2.07 o
   3  -5  12       78.21       88.24      5.78 o
  -4  -4  12      352.70      345.44     13.51 o
  -3  -4  12       11.02        6.01      2.07 o
  -2  -4  12      136.07      132.56     21.08 o
  -1  -4  12       26.98       25.81      5.00 o
   0  -4  12       58.55       46.26      5.29 o
   1  -4  12        4.48        2.55      1.89 o
   2  -4  12        3.65        3.06      1.97 o
   3  -4  12      117.86      110.00      6.59 o
  -4  -3  12      118.88      119.64      4.69 o
  -3  -3  12       94.84       90.71      4.54 o
  -2  -3  12      192.15      196.25     18.08 o
  -1  -3  12      122.54      134.81     12.57 o
   0  -3  12       24.77       20.42      4.91 o
   1  -3  12        4.25        4.09      2.23 o
   2  -3  12       57.27       57.52      5.40 o
   3  -3  12        9.83        0.11      2.45 o
  -4  -2  12        1.16        0.19      1.05 o
  -3  -2  12      233.41      219.96     19.00 o
  -2  -2  12      246.76      252.86      8.72 o
  -1  -2  12        5.35        6.66      2.81 o
   0  -2  12        3.50        2.58      2.12 o
   1  -2  12      259.82      224.17     15.40 o
   2  -2  12       52.97       49.69      3.62 o
   3  -2  12        5.92        0.07      2.29 o
  -4  -1  12       47.57       44.57      4.55 o
  -3  -1  12      259.23      261.91     17.72 o
  -2  -1  12      307.81      313.22     17.66 o
  -1  -1  12        1.54        0.75      1.79 o
   0  -1  12        2.36        1.96      1.84 o
   1  -1  12      123.04      104.26      6.67 o
   2  -1  12       89.49       89.37      5.17 o
   3  -1  12        0.41        0.92      1.74 o
  -4   0  12       77.41       71.78      7.65 o
  -3   0  12      130.31      111.85     12.61 o
  -2   0  12        9.17        7.48      2.46 o
  -1   0  12        6.01        4.87      2.19 o
   0   0  12       42.41       43.88      5.62 o
   1   0  12        0.79        0.14      1.63 o
   2   0  12       50.68       43.77      4.01 o
   3   0  12        0.05        0.11      1.98 o
  -4   1  12       47.61       46.46      4.47 o
  -3   1  12      259.20      254.91     22.59 o
  -2   1  12      307.86      302.12     11.45 o
  -1   1  12        1.54        2.71      2.36 o
   0   1  12        2.36        4.18      2.42 o
   1   1  12      123.04      114.07      7.99 o
   2   1  12       89.47       82.90      8.97 o
   3   1  12        0.41        1.25      1.76 o
  -4   2  12        1.16        0.22      1.30 o
  -3   2  12      233.41      248.56     16.70 o
  -2   2  12      246.68      240.61     11.07 o
  -1   2  12        5.33        4.46      2.53 o
   0   2  12        3.50        3.44      1.92 o
   1   2  12      259.82      241.06     12.01 o
   2   2  12       52.99       50.81      5.51 o
   3   2  12        5.91        7.36      3.29 o
  -4   3  12      118.86      117.77      8.84 o
  -3   3  12       94.88       90.43      7.94 o
  -2   3  12      192.21      193.74      8.54 o
  -1   3  12      122.57      125.44      7.71 o
   0   3  12       24.77       17.35      4.45 o
   1   3  12        4.25        5.81      3.05 o
   2   3  12       57.26       61.31      5.68 o
   3   3  12        9.82        8.74      3.32 o
  -4   4  12      352.65      336.11     15.27 o
  -3   4  12       11.00        6.66      3.48 o
  -2   4  12      136.04      143.23      5.82 o
  -1   4  12       26.95       12.68      5.49 o
   0   4  12       58.53       51.47      6.67 o
   1   4  12        4.48        4.90      2.71 o
   2   4  12        3.66        3.89      2.62 o
   3   4  12      117.91      119.77      8.03 o
  -3   5  12       22.83       26.20      4.59 o
  -2   5  12      203.29      226.70     25.81 o
  -1   5  12       59.50       57.56      5.08 o
   0   5  12       36.48       27.76      3.85 o
   1   5  12        1.40        0.55      1.88 o
   2   5  12        3.74        3.53      2.37 o
   3   5  12       78.17       91.79      6.75 o
  -3   6  12       24.07       22.50      4.51 o
  -2   6  12       60.12       73.04      5.57 o
  -1   6  12       17.41       10.09      5.01 o
   0   6  12       24.64       11.74      7.95 o
   1   6  12      123.43      116.26     14.79 o
   2   6  12       15.49       16.47      3.05 o
   3   6  12       49.32       55.67      3.60 o
  -3   7  12        6.90        0.73      2.41 o
  -2   7  12       55.70       57.80      6.01 o
  -1   7  12       58.55       61.20      5.28 o
   0   7  12        1.36        1.28      3.18 o
   1   7  12       26.49       12.15      7.57 o
   2   7  12       51.04       56.29      6.15 o
  -3   8  12       34.93       31.98      4.41 o
  -2   8  12       30.43       36.59      6.49 o
  -1   8  12       44.17       55.94      4.82 o
   0   8  12       40.12       37.22      6.07 o
   1   8  12       23.58       18.72      4.60 o
   2   8  12        2.90        1.85      1.37 o
  -3   9  12       48.26       44.20      6.19 o
  -2   9  12       46.49       46.40      7.45 o
  -1   9  12       53.25       54.79      4.60 o
   0   9  12        1.82        1.63      2.37 o
   1   9  12       28.56       31.39      7.46 o
  -2  10  12       10.45        4.22      4.16 o
  -1  10  12        7.05        5.31      2.27 o
   0  10  12       11.71       13.69      7.54 o
   1  10  12       14.12        1.19      5.37 o
  -2  11  12       15.34       13.19      7.57 o
  -1  11  12        4.80        2.60      2.52 o
   0  11  12       15.89        8.32      5.04 o
   1  11  12       21.65       19.24      3.45 o
  -1  12  12       21.42       24.81      5.02 o
   0  12  12       22.62       24.57      2.91 o
   1  12  12       14.51       17.51      3.78 o
  -1 -11  13       33.28       43.09      3.46 o
   0 -11  13       23.88       18.75      3.05 o
  -2 -10  13       10.01        5.28      2.00 o
  -1 -10  13        0.32        0.64      1.62 o
   0 -10  13        3.08        1.18      1.56 o
   1 -10  13        1.58        0.19      1.34 o
  -2  -9  13      174.41      211.85      9.84 o
  -1  -9  13       17.26       24.06      5.98 o
   0  -9  13        0.59        0.18      1.24 o
   1  -9  13        0.91        0.28      1.21 o
  -2  -8  13       17.84       22.88      3.97 o
  -1  -8  13        6.60        3.85      4.73 o
   0  -8  13       31.34       33.21      7.96 o
   1  -8  13       14.23        8.77      3.56 o
   2  -8  13        9.47        8.81      6.42 o
  -3  -7  13       14.20       18.10      2.04 o
  -2  -7  13       20.68       24.07      4.39 o
  -1  -7  13       90.81       98.59     10.95 o
   0  -7  13        4.78        3.31      2.07 o
   1  -7  13       34.95       34.50      3.15 o
   2  -7  13       50.17       53.88      3.66 o
  -3  -6  13        1.28        0.42      1.08 o
  -2  -6  13        1.65        2.13      2.59 o
  -1  -6  13       49.83       46.74      5.89 o
   0  -6  13        3.71        4.37      2.46 o
   1  -6  13        5.29        2.94      1.73 o
   2  -6  13       17.64       20.79      2.07 o
  -3  -5  13        0.69        0.22      0.75 o
  -2  -5  13       44.02       46.80      5.96 o
  -1  -5  13       82.31       84.89      7.32 o
   0  -5  13       27.34       29.84      6.45 o
   1  -5  13        2.07        1.90      1.71 o
   2  -5  13       19.01       18.36      3.79 o
  -3  -4  13        5.79        1.24      0.99 o
  -2  -4  13       30.53       24.42      8.72 o
  -1  -4  13        8.28        8.22      3.31 o
   0  -4  13      293.45      250.85     44.95 o
   1  -4  13        1.36        1.03      1.54 o
   2  -4  13       99.29       85.59      5.53 o
  -3  -3  13       26.75       27.72      3.99 o
  -2  -3  13       12.21        0.50      1.75 o
  -1  -3  13       11.77       15.01      3.52 o
   0  -3  13       61.79       38.12      9.57 o
   1  -3  13        4.94        2.67      1.58 o
   2  -3  13       91.83       85.12      5.84 o
   3  -3  13       16.73       14.11      2.62 o
  -3  -2  13       15.57       11.86      4.19 o
  -2  -2  13       14.81       10.80      7.35 o
  -1  -2  13       14.51       20.43      3.86 o
   0  -2  13       94.56       71.39     19.94 o
   1  -2  13       13.49        8.89      2.76 o
   2  -2  13       31.28       33.64      3.34 o
   3  -2  13       12.82       10.62      2.46 o
  -3  -1  13        5.66        1.22      1.75 o
  -2  -1  13       56.02       57.48      3.68 o
  -1  -1  13       48.79       50.92      9.13 o
   0  -1  13       61.78       43.77      5.49 o
   1  -1  13      343.33      283.64     22.35 o
   2  -1  13       18.99       20.66      3.44 o
   3  -1  13        2.98       -0.07      2.59 o
  -3   0  13        7.38        3.77      2.36 o
  -2   0  13        2.79        2.22      1.68 o
  -1   0  13        0.19       12.81     11.00 o
   0   0  13        0.18        0.36      1.56 o
   1   0  13       43.22       49.08      5.10 o
   2   0  13        0.52        0.22      1.24 o
   3   0  13        4.17        0.03      0.90 o
  -3   1  13        5.65        3.12      2.57 o
  -2   1  13       56.05       54.06      4.76 o
  -1   1  13       48.78       53.95      4.61 o
   0   1  13       61.77       47.62      5.48 o
   1   1  13      343.38      294.29     13.91 o
   2   1  13       18.97       18.74      8.66 o
   3   1  13        2.99        2.79      2.41 o
  -3   2  13       15.56        6.54      5.60 o
  -2   2  13       14.80        6.06      4.96 o
  -1   2  13       14.51        3.27      3.60 o
   0   2  13       94.55       84.17      9.35 o
   1   2  13       13.46       14.99      3.69 o
   2   2  13       31.28       30.90      3.94 o
   3   2  13       12.82       14.21      2.35 o
  -3   3  13       26.78       28.33      4.48 o
  -2   3  13       12.21        3.95      4.89 o
  -1   3  13       11.77       -0.39      2.64 o
   0   3  13       61.80       37.78      5.92 o
   1   3  13        4.93        3.98      2.66 o
   2   3  13       91.86       90.91      6.26 o
   3   3  13       16.71       20.17      2.47 o
  -3   4  13        5.78        0.45      2.25 o
  -2   4  13       30.52       34.85      3.80 o
  -1   4  13        8.28        0.84      2.97 o
   0   4  13      293.45      243.16     30.94 o
   1   4  13        1.37        3.11      2.27 o
   2   4  13       99.24       89.16      5.96 o
  -3   5  13        0.69        0.36      1.66 o
  -2   5  13       44.04       43.48      6.10 o
  -1   5  13       82.29       71.39      5.41 o
   0   5  13       27.33       24.04      5.39 o
   1   5  13        2.07        2.69      2.26 o
   2   5  13       19.03       19.31      4.76 o
  -3   6  13        1.28        0.05      1.64 o
  -2   6  13        1.65        1.41      1.89 o
  -1   6  13       49.84       42.54      6.40 o
   0   6  13        3.71        1.95      3.37 o
   1   6  13        5.29        2.52      1.67 o
   2   6  13       17.66       23.25      3.00 o
  -3   7  13       14.22        0.88      3.06 o
  -2   7  13       20.66       25.26      6.96 o
  -1   7  13       90.82       91.57      8.36 o
   0   7  13        4.78        1.63      3.07 o
   1   7  13       34.93        0.99      6.40 o
   2   7  13       50.16       57.12      4.97 o
  -2   8  13       17.82       18.76     10.97 o
  -1   8  13        6.60        4.09      3.46 o
   0   8  13       31.34       31.29      5.36 o
   1   8  13       14.23        0.27      2.99 o
  -2   9  13      174.42      206.77     25.44 o
  -1   9  13       17.25       16.93     11.08 o
   0   9  13        0.59        1.34      2.97 o
   1   9  13        0.92        0.10      1.36 o
  -2  10  13       10.00        0.48      2.17 o
  -1  10  13        0.32        0.14      1.40 o
   0  10  13        3.07        0.81      3.18 o
   1  10  13        1.58        0.06      1.83 o
  -1  11  13       33.28       34.57      4.19 o
   0  11  13       23.87       23.56      5.01 o
  -1 -10  14        0.06        0.02      0.87 o
  -1  -9  14        5.07        4.71      2.26 o
   0  -9  14        5.33        3.23      1.83 o
   1  -9  14        3.95        0.16      1.14 o
  -2  -8  14        6.48        1.18      1.20 o
  -1  -8  14       17.15       24.65      3.74 o
   0  -8  14       26.92       32.12      7.02 o
   1  -8  14       55.35       68.13      9.69 o
  -2  -7  14       83.17      100.03      8.55 o
  -1  -7  14        3.68        7.46      4.67 o
   0  -7  14       31.58       32.22      6.69 o
   1  -7  14       24.71       32.24      6.80 o
  -2  -6  14       49.07       52.30      4.47 o
  -1  -6  14        3.77        3.89      4.09 o
   0  -6  14        2.43        1.59      1.92 o
   1  -6  14       47.83       34.49      5.11 o
   2  -6  14       20.64       29.48      3.08 o
  -3  -5  14        0.00        0.39      1.07 o
  -2  -5  14        3.58        1.63      1.77 o
  -1  -5  14       51.43       51.79      5.78 o
   0  -5  14        2.21        2.29      1.84 o
   1  -5  14       18.93        9.70      4.30 o
   2  -5  14        2.82        1.83      1.46 o
  -3  -4  14        3.11        0.95      0.99 o
  -2  -4  14       11.24        2.08      3.39 o
  -1  -4  14       34.93       28.38      6.74 o
   0  -4  14       31.28       28.81      6.75 o
   1  -4  14        1.31        0.40      1.05 o
   2  -4  14        5.48        3.07      2.74 o
  -3  -3  14       89.03       86.63     14.23 o
  -2  -3  14        6.34        2.72      2.59 o
  -1  -3  14       49.84       40.78      7.79 o
   0  -3  14        3.60        1.01      1.81 o
   1  -3  14        3.00        1.84      1.45 o
   2  -3  14       32.84       39.54      2.91 o
  -3  -2  14        1.77        0.21      0.95 o
  -2  -2  14        5.65        2.40      1.92 o
  -1  -2  14       11.94        6.37      7.55 o
   0  -2  14       12.19        4.50      3.15 o
   1  -2  14       25.32       23.33      4.21 o
   2  -2  14       28.96       36.70      4.20 o
  -3  -1  14        2.53        0.25      1.21 o
  -2  -1  14        0.34        0.07      0.76 o
  -1  -1  14        4.12        0.92      1.66 o
   0  -1  14       23.67       17.31      7.02 o
   1  -1  14        4.38        3.44      2.00 o
   2  -1  14       25.11       31.52      2.87 o
  -3   0  14        0.35        0.07      1.25 o
  -2   0  14       16.14       20.34      2.37 o
  -1   0  14        1.99        0.99      1.48 o
   0   0  14      129.13      108.93      9.94 o
   1   0  14        0.79        0.24      1.25 o
   2   0  14        8.21        3.55      3.27 o
  -3   1  14        2.53        0.33      1.56 o
  -2   1  14        0.34       -0.17      1.53 o
  -1   1  14        4.12        0.61      1.30 o
   0   1  14       23.64       28.18     11.18 o
   1   1  14        4.39        3.30      2.39 o
   2   1  14       25.09       30.94      3.43 o
  -3   2  14        1.78        0.40      1.54 o
  -2   2  14        5.65        1.80      1.98 o
  -1   2  14       11.95        2.05      2.22 o
   0   2  14       12.20        7.04      3.64 o
   1   2  14       25.31       10.59      6.17 o
   2   2  14       28.97       38.74      3.32 o
  -3   3  14       89.02       78.51      8.15 o
  -2   3  14        6.34        1.95      2.50 o
  -1   3  14       49.82       33.91      4.34 o
   0   3  14        3.61        1.18      2.36 o
   1   3  14        2.99        3.45      3.58 o
   2   3  14       32.84       38.44      2.97 o
  -3   4  14        3.11        0.74      1.81 o
  -2   4  14       11.23        8.44      3.28 o
  -1   4  14       34.95       16.90     11.65 o
   0   4  14       31.27       22.69     15.01 o
   1   4  14        1.31        0.13      2.46 o
   2   4  14        5.47        2.89      2.11 o
  -3   5  14        0.00       -0.02      1.36 o
  -2   5  14        3.58        2.66      2.62 o
  -1   5  14       51.42       37.90      5.91 o
   0   5  14        2.21        1.53      2.58 o
   1   5  14       18.96       19.63      2.81 o
   2   5  14        2.82        1.61      1.25 o
  -2   6  14       49.07       51.23      5.59 o
  -1   6  14        3.77        1.11      2.74 o
   0   6  14        2.44        0.55      3.50 o
   1   6  14       47.81       47.09      5.03 o
   2   6  14       20.65       29.98      3.32 o
  -2   7  14       83.17       93.16      6.89 o
  -1   7  14        3.68        4.05      3.18 o
   0   7  14       31.59       23.61      4.42 o
   1   7  14       24.72       15.17      2.98 o
  -2   8  14        6.48        0.23      1.81 o
  -1   8  14       17.15        1.97      5.90 o
   0   8  14       26.91       24.32      4.23 o
  -1   9  14        5.06        0.44      3.74 o
   0   9  14        5.33        0.25      2.12 o
  -1  10  14        0.06        0.08      1.01 o
   0  10  14       59.11       64.80      4.66 o
  -1  -8  15       26.99       35.57      2.46 o
   0  -8  15        4.38        1.58      1.27 o
  -1  -7  15        0.87        0.01      0.90 o
   0  -7  15        0.81        0.71      1.24 o
  -2  -6  15       39.11       49.01      6.48 o
  -1  -6  15        5.94        3.49      3.25 o
   0  -6  15       15.31       16.59      5.46 o
   1  -6  15       14.47       19.14      2.44 o
  -2  -5  15       44.71       72.34      7.27 o
  -1  -5  15       76.64       98.47      4.83 o
   0  -5  15       38.61       44.00      9.25 o
   1  -5  15       61.93       73.20      5.11 o
  -2  -4  15        0.71        0.15      1.50 o
  -1  -4  15       11.00       14.58     10.06 o
   0  -4  15        7.29        6.11      4.60 o
   1  -4  15       18.35       17.96      5.00 o
  -2  -3  15       12.75       18.72      2.30 o
  -1  -3  15        6.81        4.75      4.53 o
   0  -3  15        5.24        2.74      4.18 o
   1  -3  15       11.02        4.17      3.97 o
  -2  -2  15        7.92        8.13      4.58 o
  -1  -2  15        9.09        4.88      5.95 o
   0  -2  15       26.96       33.30      6.01 o
   1  -2  15       26.73       31.25      5.45 o
   2  -2  15       11.98       15.29      3.62 o
  -2  -1  15       22.49       31.73      7.86 o
  -1  -1  15        2.19        2.07      2.02 o
   0  -1  15       13.67       15.98      6.39 o
   1  -1  15       20.39       29.18      6.22 o
   2  -1  15       17.22       10.07      8.04 o
  -3   0  15        0.14        0.06      1.41 o
  -2   0  15        2.76       -0.01      0.87 o
  -1   0  15        2.88        1.13      1.79 o
   0   0  15       18.01       11.65      3.62 o
   1   0  15        4.15        2.86      2.19 o
   2   0  15        1.52        0.30      0.84 o
  -3   1  15        2.28        0.36      1.23 o
  -2   1  15       22.47       27.77      6.19 o
  -1   1  15        2.19        0.14      1.28 o
   0   1  15       13.68        5.54      2.79 o
   1   1  15       20.42       28.74      4.26 o
   2   1  15       17.24       15.80      1.76 o
  -2   2  15        7.93        1.47      2.34 o
  -1   2  15        9.09        1.48      1.86 o
   0   2  15       26.97       30.99     13.41 o
   1   2  15       26.71       34.43      2.81 o
   2   2  15       11.95       14.66      2.08 o
  -2   3  15       12.76        1.77      3.39 o
  -1   3  15        6.80        0.96      2.26 o
   0   3  15        5.24        0.04      1.80 o
   1   3  15       11.03       13.16      8.39 o
  -2   4  15        0.70        2.90      2.90 o
  -1   4  15       11.02        4.08      3.30 o
   1   4  15       18.33       23.15      2.17 o
  -2   5  15       44.70       54.49      7.40 o
  -1   5  15       76.66       70.32      6.39 o
   0   5  15       38.66       22.51      5.64 o
   1   5  15       61.96       76.05      3.92 o
  -2   6  15       39.13       42.40      4.42 o
  -1   6  15        5.93        0.63      2.22 o
   0   6  15       15.29        0.23      2.63 o
   1   6  15       14.47       -0.14      2.24 o
  -1   7  15        0.87        0.27      1.21 o
   0   7  15        0.81        0.11      1.26 o
   1   7  15        7.93        0.21      0.94 o
  -1   8  15       27.02       23.59      3.49 o
  -1  -5  16       51.69       73.58      5.51 o
   0  -5  16       20.85       23.80      5.03 o
  -1  -4  16       52.94       67.08      7.07 o
   0  -4  16       17.77       10.45      8.89 o
  -2  -3  16        1.26        0.12      1.65 o
  -1  -3  16       28.74       39.17      4.30 o
   0  -3  16       26.45       40.50      8.42 o
   1  -3  16       33.20       37.21      3.33 o
  -2  -2  16       16.00       21.58      3.06 o
  -1  -2  16       34.46       54.15      9.16 o
   0  -2  16       25.42       30.44      8.47 o
   1  -2  16        4.48        1.85      2.55 o
  -2  -1  16       19.41       21.79      4.98 o
  -1  -1  16       21.66       29.00      5.10 o
   0  -1  16       13.36       10.92      7.47 o
   1  -1  16        3.20        2.35      1.77 o
  -2   0  16       24.44       25.29      3.38 o
  -1   0  16        1.14        0.01      0.59 o
   0   0  16        1.61        0.70      1.35 o
   1   0  16       14.58       12.22      2.43 o
  -1   1  16       21.62       30.64      2.86 o
   0   1  16       13.38       12.71      8.44 o
   1   1  16        3.19        1.80      2.51 o
   0   2  16       25.39       38.31      3.25 o
   1   2  16        4.49        1.44      2.21 o
 
